# Supplementary material for: Evolutionary dynamics and genomic features of the Elizabethkingia anophelis 2015 to 2016 Wisconsin outbreak strain
Source: Nat Commun. 2017 May 24;8:15483. doi: 10.1038/ncomms15483 (PMC5458099; doi:10.1038/ncomms15483)
Supplement: Supplementary Data 1 — Outbreak isolates and comparative strains included in the study [file ncomms15483-s1.xlsx]

## Sheet: Feuil1
Supplementary Data 1: Table. Outbreak isolates and comparative strains included in the study.
Dataset	Genomic classification	Isolate gembase name	Outbreak sub-cluster	Isolate	Genome size	# of contigs	County (encoded)	Patient ID	BioSample;Accession number	SRA accession	Isolate alias(es)	Isolation year	Outbreak specimen Collection Date	World Region	Country	State or City	Host	Source (infection)	Source lab	Sequencing technology	References (PubMed ID)	Comments, including previous taxonomic assignment
Wisconsin outbreak	E. anophelis	ELAN.0416.00092	sub-cluster 1	CSID3015183672	3931221	1	J	8	SAMN04590535	SRR3312999		2015	2015-12-01	North America	USA	WI	Human	Blood	CDC-SBRL	Illumina+Optical Mapping
Wisconsin outbreak	E. anophelis	ELAN.0416.00093	sub-cluster 4	CSID3015183673	3931180	1	J	18	SAMN04567742	SRR3240410		2015	2015-12-27	North America	USA	WI	Human	Blood	CDC-SBRL	Illumina+Optical Mapping		Genome sequence used to construct the 1862-gene core genome MLST scheme
Wisconsin outbreak	E. anophelis	ELAN.0416.00094	sub-cluster 3	CSID3015183675	3931222	1	J	16	SAMN04567743	SRR3240411		2015	2015-12-21	North America	USA	WI	Human	Blood	CDC-SBRL	Illumina+Optical Mapping		Genome sequence used to construct the 1862-gene core genome MLST scheme
Wisconsin outbreak	E. anophelis	ELAN.0416.00095	sub-cluster 1	CSID3015183676	3931222	1	J	14	SAMN04590536	SRR3313000		2015	2015-12-17	North America	USA	WI	Human	Blood	CDC-SBRL	Illumina+Optical Mapping
Wisconsin outbreak	E. anophelis	ELAN.0416.00096	sub-cluster 1	CSID3015183677	3931221	1	L	17	SAMN04590537	SRR3313001		2015	2015-12-25	North America	USA	WI	Human	Blood	CDC-SBRL	Illumina+Optical Mapping
Wisconsin outbreak	E. anophelis	ELAN.0416.00034	Ungrouped	CSID3015183678	3931222	1	B	15	SAMN04567744 ; CP014805	SRR3240412		2015	2015-12-21	North America	USA	WI	Human	Blood	CDC-SBRL	Illumina+Optical Mapping+PacBio		Genome sequence used to construct the 1862-gene core genome MLST scheme; reference strain of this study
Wisconsin outbreak	E. anophelis	ELAN.0416.00097	sub-cluster 3	CSID3015183681	3931222	1	J	20	SAMN04567745 ; CP015068	SRR3240413		2016	2016-01-05	North America	USA	WI	Human	Blood	CDC-SBRL	Illumina+Optical Mapping		Genome sequence used to construct the 1862-gene core genome MLST scheme
Wisconsin outbreak	E. anophelis	ELAN.0416.00098	sub-cluster 1	CSID3015183682	3931222	1	H	19	SAMN04590538	SRR3313002		2016	2016-01-02	North America	USA	WI	Human	Blood	CDC-SBRL	Illumina+Optical Mapping
Wisconsin outbreak	E. anophelis	ELAN.0416.00099	Outlier	CSID3015183683	3931221	1	H	9	SAMN04590539	SRR3313003		2015	2015-12-01	North America	USA	WI	Human	Blood	CDC-SBRL	Illumina+Optical Mapping
Wisconsin outbreak	E. anophelis	ELAN.0416.00100	sub-cluster 1	CSID3015183684	3931222	1	E	6	SAMN04590540 ; CP015066	SRR3313004		2015	2015-11-23	North America	USA	WI	Human	Blood	CDC-SBRL	Illumina+Optical Mapping
Wisconsin outbreak	E. anophelis	ELAN.0416.00101	Outlier (MutS-)	CSID3015183688	3931238	1	K	21	SAMN04590541	SRR3313005		2016	2016-01-23	North America	USA	WI	Human	Blood	CDC-SBRL	Illumina+Optical Mapping		Hypermutator (MutS truncation)
Wisconsin outbreak	E. anophelis	ELAN.0416.00102	sub-cluster 1	CSID3015183689	3931222	1	L	22	SAMN04567746	SRR3240414		2016	2016-01-28	North America	USA	WI	Human	Blood	CDC-SBRL	Illumina+Optical Mapping		Genome sequence used to construct the 1862-gene core genome MLST scheme
Wisconsin outbreak	E. anophelis	ELAN.0416.00035	sub-cluster 3	CSID3000515959	3931222	1	H	26	SAMN04590520	SRR3312984		2016	2016-02-05	North America	USA	WI	Human	Blood	CDC-SBRL	Illumina+Optical Mapping
Wisconsin outbreak	E. anophelis	ELAN.0416.00036	sub-cluster 3	CSID3000515960	3931222	1	I	27	SAMN04567729	SRR3240397		2016	2016-02-12	North America	USA	WI	Human	Blood	CDC-SBRL	Illumina+Optical Mapping		Genome sequence used to construct the 1862-gene core genome MLST scheme
Wisconsin outbreak	E. anophelis	ELAN.0416.00037	sub-cluster 6	CSID3000515961	3931222	1	C	28	SAMN04590521	SRR3312985		2016	2016-02-15	North America	USA	WI	Human	Blood	CDC-SBRL	Illumina+Optical Mapping
Wisconsin outbreak	E. anophelis	ELAN.0416.00038	sub-cluster 2	CSID3000515962	3853453	1	H	30	SAMN04567730	SRR3240398		2016	2016-02-14	North America	USA	WI	Human	Blood	CDC-SBRL	Illumina+Optical Mapping		Genome sequence used to construct the 1862-gene core genome MLST scheme
Wisconsin outbreak	E. anophelis	ELAN.0416.00039	Ungrouped	CSID3000515963	3931222	1	H	29	SAMN04590522	SRR3312986		2016	2016-02-16	North America	USA	WI	Human	Blood	CDC-SBRL	Illumina+Optical Mapping
Wisconsin outbreak	E. anophelis	ELAN.0416.00075	sub-cluster 1	CSID3000521198	3931221	1	J	25	SAMN04590527	SRR3312991		2016	2016-02-02	North America	USA	WI	Human	Blood	CDC-SBRL	Illumina+Optical Mapping
Wisconsin outbreak	E. anophelis	ELAN.0416.00076	sub-cluster 6	CSID3000521199	3931218	1	A	35	SAMN04590528	SRR3312992		2016	2016-02-20	North America	USA	WI	Human	Blood	CDC-SBRL	Illumina+Optical Mapping
Wisconsin outbreak	E. anophelis	ELAN.0416.00077	sub-cluster 6	CSID3000521200	3931222	1	C	40	SAMN04590529	SRR3312993		2016	2016-02-22	North America	USA	WI	Human	Blood	CDC-SBRL	Illumina+Optical Mapping
Wisconsin outbreak	E. anophelis	ELAN.0416.00078	sub-cluster 6	CSID3000521201	3931222	1	C	38	SAMN04590530	SRR3312994		2016	2016-02-22	North America	USA	WI	Human	Blood	CDC-SBRL	Illumina+Optical Mapping
Wisconsin outbreak	E. anophelis	ELAN.0416.00079	sub-cluster 3	CSID3000521202	3931222	1	I	24	SAMN04590531	SRR3312995		2016	2016-02-03	North America	USA	WI	Human	Blood	CDC-SBRL	Illumina+Optical Mapping
Wisconsin outbreak	E. anophelis	ELAN.0416.00080	Ungrouped	CSID3000521203	3931222	1	I	23	SAMN04590532	SRR3312996		2016	2016-01-31	North America	USA	WI	Human	Blood	CDC-SBRL	Illumina+Optical Mapping
Wisconsin outbreak	E. anophelis	ELAN.0416.00082	sub-cluster 4	CSID3000521205	3931180	1	J	34	SAMN04590533	SRR3312997		2016	2016-02-18	North America	USA	WI	Human	Blood	CDC-SBRL	Illumina+Optical Mapping
Wisconsin outbreak	E. anophelis	ELAN.0416.00083	sub-cluster 5	CSID3000521206	3931222	1	A	31	SAMN04590534	SRR3312998		2016	2016-02-19	North America	USA	WI	Human	Blood	CDC-SBRL	Illumina+Optical Mapping
Wisconsin outbreak	E. anophelis	ELAN.0416.00084	sub-cluster 2	CSID3000521207	3853453	1	H	30	SAMN04567738 ; CP015067	SRR3240406		2016	2016-02-15	North America	USA	WI	Human	BAL	CDC-SBRL	Illumina+Optical Mapping		Genome sequence used to construct the 1862-gene core genome MLST scheme
Wisconsin outbreak	E. anophelis	ELAN.0416.00085	sub-cluster 2	CSID3000521208	3853453	1	H	30	SAMN04567739	SRR3240407		2016	2016-02-15	North America	USA	WI	Human	Sputum	CDC-SBRL	Illumina+Optical Mapping		Genome sequence used to construct the 1862-gene core genome MLST scheme
Wisconsin outbreak	E. anophelis	ELAN.0416.00086	sub-cluster 6	CSID3000521209	3931222	1	J	39	SAMN04567740	SRR3240408		2016	2016-02-19	North America	USA	WI	Human	Blood	CDC-SBRL	Illumina+Optical Mapping		Genome sequence used to construct the 1862-gene core genome MLST scheme
Wisconsin outbreak	E. anophelis	ELAN.0416.00087	sub-cluster 2	CSID3000521210	3853453	1	H	30	SAMN04567741	SRR3240409		2016	2016-02-15	North America	USA	WI	Human	Pleural Fluid	CDC-SBRL	Illumina+Optical Mapping		Genome sequence used to construct the 1862-gene core genome MLST scheme
Wisconsin outbreak	E. anophelis	ELAN.0416.00081	sub-cluster 1	CSID3000521204	3931221	1	J	25	SAMN04567737	SRR3240405		2016	2016-02-03	North America	USA	WI	Human	Blood	CDC-SBRL	Illumina+Optical Mapping		Genome sequence used to construct the 1862-gene core genome MLST scheme
Wisconsin outbreak	E. anophelis	ELAN.0416.00040	sub-cluster 3	CSID3000516026	3931222	1	C	36	SAMN04567731	SRR3240399		2016	2016-02-21	North America	USA	WI	Human	Blood	CDC-SBRL	Illumina+Optical Mapping		Genome sequence used to construct the 1862-gene core genome MLST scheme
Wisconsin outbreak	E. anophelis	ELAN.0416.00041	sub-cluster 6	CSID3000516027	3931219	1	C	41	SAMN04590523	SRR3312987		2016	2016-02-23	North America	USA	WI	Human	Blood	CDC-SBRL	Illumina+Optical Mapping
Wisconsin outbreak	E. anophelis	ELAN.0416.00042	sub-cluster 3	CSID3000516028	3931222	1	C	42	SAMN04590524	SRR3312988		2016	2016-02-24	North America	USA	WI	Human	Blood	CDC-SBRL	Illumina+Optical Mapping
Wisconsin outbreak	E. anophelis	ELAN.0416.00043	sub-cluster 1	CSID3000516066	3931222	1	I	44	SAMN04590525	SRR3312989		2016	2016-02-24	North America	USA	WI	Human	Blood	CDC-SBRL	Illumina+Optical Mapping
Wisconsin outbreak	E. anophelis	ELAN.0416.00044	sub-cluster 3	CSID3000516067	3931222	1	I	48	SAMN04567732	SRR3710656		2016	2016-02-26	North America	USA	WI	Human	Blood	CDC-SBRL	Illumina+Optical Mapping		Genome sequence used to construct the 1862-gene core genome MLST scheme
Wisconsin outbreak	E. anophelis	ELAN.0416.00045	sub-cluster 6	CSID3000516068	3931222	1	I	47	SAMN04567733	SRR3240400		2016	2016-02-25	North America	USA	WI	Human	Blood	CDC-SBRL	Illumina+Optical Mapping		Genome sequence used to construct the 1862-gene core genome MLST scheme
Wisconsin outbreak	E. anophelis	ELAN.0416.00046	sub-cluster 1	CSID3000516069	3931221	1	C	45	SAMN04567734	SRR3240401		2016	2016-02-24	North America	USA	WI	Human	Blood	CDC-SBRL	Illumina+Optical Mapping		Genome sequence used to construct the 1862-gene core genome MLST scheme
Wisconsin outbreak	E. anophelis	ELAN.0416.00047	sub-cluster 6	CSID3000516070	3931222	1	I	33	SAMN04567735	SRR3240402		2016	2016-02-16	North America	USA	WI	Human	Blood	CDC-SBRL	Illumina+Optical Mapping		Genome sequence used to construct the 1862-gene core genome MLST scheme
Wisconsin outbreak	E. anophelis	ELAN.0416.00048	sub-cluster 6	CSID3000516071	3931222	1	C	32	SAMN04567736	SRR3240403		2016	2016-02-17	North America	USA	WI	Human	Blood	CDC-SBRL	Illumina+Optical Mapping		Genome sequence used to construct the 1862-gene core genome MLST scheme
Wisconsin outbreak	E. anophelis	ELAN.0416.00049	sub-cluster 5	CSID3000516072	3929717	1	I	37	SAMN04913769	SRR3465861		2016	2016-02-21	North America	USA	WI	Human		CDC-SBRL	Illumina+Optical Mapping
Wisconsin outbreak	E. anophelis	ELAN.0416.00050	Ungrouped	CSID3000516091	3931222	1	U	64	SAMN04590526	SRR3312990		2016	2016-02-22	North America	USA	MI	Human	Blood	CDC-SBRL	Illumina+Optical Mapping
Wisconsin outbreak	E. anophelis	ELAN.0416.00051	sub-cluster 6	CSID3000516133	3931222	1	A	51	SAMN04913770	SRR3465862		2016	2016-03-01	North America	USA	WI	Human		CDC-SBRL	Illumina
Wisconsin outbreak	E. anophelis	ELAN.0416.00052	sub-cluster 6	CSID3000516134	3931222	1	J	46	SAMN04913771	SRR3465863		2016	2016-02-24	North America	USA	WI	Human		CDC-SBRL	Illumina
Wisconsin outbreak	E. anophelis	ELAN.0416.00053	sub-cluster 6	CSID3000516136	3931215	1	C	43	SAMN04913772	SRR3465864		2016	2016-02-25	North America	USA	WI	Human	Blood	CDC-SBRL	Illumina
Wisconsin outbreak	E. anophelis	ELAN.0416.00054	sub-cluster 6	CSID3000516137	3931215	1	C	43	SAMN04913773	SRR3465865		2016	2016-02-24	North America	USA	WI	Human	Synovial fluid	CDC-SBRL	Illumina
Wisconsin outbreak	E. anophelis	ELAN.0416.00055	sub-cluster 1	CSID3000516189	3931222	1	J	49	SAMN04913774	SRR3465866		2016	2016-02-28	North America	USA	WI	Human	Blood	CDC-SBRL	Illumina
Wisconsin outbreak	E. anophelis	ELAN.0416.00056	Outlier	CSID3000516276	3931221	1	K	60	SAMN04913775	SRR3465867		2016	2016-03-04	North America	USA	WI	Human	Sputum	CDC-SBRL	Illumina
Wisconsin outbreak	E. anophelis	ELAN.0416.00057	sub-cluster 6	CSID3000516277	3931222	1	D	52	SAMN04913776	SRR3465868		2016	2016-03-05	North America	USA	WI	Human	Blood	CDC-SBRL	Illumina
Wisconsin outbreak	E. anophelis	ELAN.0416.00058	Ungrouped	CSID3000516278	3931222	1	I	61	SAMN04913777	SRR3465869		2016	2016-03-02	North America	USA	WI	Human	Sputum	CDC-SBRL	Illumina
Wisconsin outbreak	E. anophelis	ELAN.0416.00059	sub-cluster 6	CSID3000516279	3931222	1	C	53	SAMN04913778	SRR3465870		2016	2016-03-06	North America	USA	WI	Human	Blood	CDC-SBRL	Illumina
Wisconsin outbreak	E. anophelis	ELAN.0416.00060	sub-cluster 6	CSID3000516320	3931222	1	C	53	SAMN04913779	SRR3465871		2016	2016-03-06	North America	USA	WI	Human	Blood	CDC-SBRL	Illumina
Wisconsin outbreak	E. anophelis	ELAN.0416.00061	Ungrouped	CSID3000516323	3931222	1	H	29	SAMN04913780	SRR3465872		2016	2016-03-07	North America	USA	WI	Human	Chest, Rt Mediport	CDC-SBRL	Illumina
Wisconsin outbreak	E. anophelis	ELAN.0416.00062	sub-cluster 4	CSID3000516352	3931180	1	I	55	SAMN04913781	SRR3465873		2016	2016-03-10	North America	USA	WI	Human	Aorta	CDC-SBRL	Illumina
Wisconsin outbreak	E. anophelis	ELAN.0416.00063	sub-cluster 6	CSID3000516353	3931222	1	C	62	SAMN04913782	SRR3465874		2016	2016-03-11	North America	USA	WI	Human	Blood	CDC-SBRL	Illumina
Wisconsin outbreak	E. anophelis	ELAN.0416.00064	sub-cluster 1	CSID3000516354	3931222	1	C	50	SAMN04913783	SRR3465875		2016	2016-02-29	North America	USA	WI	Human	Blood	CDC-SBRL	Illumina
Wisconsin outbreak	E. anophelis	ELAN.0416.00065	sub-cluster 1	CSID3000516355	3931222	1	C	50	SAMN04913784	SRR3465876		2016	2016-02-29	North America	USA	WI	Human	Blood	CDC-SBRL	Illumina
Wisconsin outbreak	E. anophelis	ELAN.0416.00066	sub-cluster 2	CSID3000516357	3929709	1	I	57	SAMN04913785	SRR3465877		2016	2016-03-09	North America	USA	WI	Human	Blood	CDC-SBRL	Illumina
Wisconsin outbreak	E. anophelis	ELAN.0416.00067	sub-cluster 2	CSID3000516358	3929707	1	I	59	SAMN04913786	SRR3465878		2016	2016-03-10	North America	USA	WI	Human	Blood	CDC-SBRL	Illumina
Wisconsin outbreak	E. anophelis	ELAN.0416.00068	sub-cluster 6	CSID3000516360	3931222	1	I	56	SAMN04913787	SRR3465879		2016	2016-03-09	North America	USA	WI	Human	Blood	CDC-SBRL	Illumina
Wisconsin outbreak	E. anophelis	ELAN.0416.00069	sub-cluster 6	CSID3000516361	3931222	1	B	54	SAMN04913788	SRR3465880		2016	2016-03-07	North America	USA	WI	Human	Blood	CDC-SBRL	Illumina
Wisconsin outbreak	E. anophelis	ELAN.0416.00070	Ungrouped	CSID3000516362	3931222	1	H	29	SAMN04913789	SRR3465881		2016	2016-03-07	North America	USA	WI	Human	Chest Mediport Pocket swab	CDC-SBRL	Illumina
Wisconsin outbreak	E. anophelis	ELAN.0416.00088	sub-cluster 6	CSID3000521792	3931222	1	F	65	SAMN04913794	SRR3465924		2016	2016-03-16	North America	USA	WI	Human	Blood	CDC-SBRL	Illumina
Wisconsin outbreak	E. anophelis	ELAN.0416.00089	sub-cluster 3	CSID3000521794	3931222	1	I	63	SAMN04913795	SRR3465925		2016	2016-03-14	North America	USA	WI	Human	BAL	CDC-SBRL	Illumina
Wisconsin outbreak	E. anophelis	ELAN.0416.00071	sub-cluster 6	CSID3000516625	3931222	1	G	67	SAMN04913790	SRR3465882		2016	2016-03-20	North America	USA	WI	Human	BAL	CDC-SBRL	Illumina
Wisconsin outbreak	E. anophelis	ELAN.0416.00072	sub-cluster 6	CSID3000516626	3931222	1	A	66	SAMN04913791	SRR3465895		2016	2016-03-21	North America	USA	WI	Human	Blood	CDC-SBRL	Illumina
Wisconsin outbreak	E. anophelis	ELAN.0416.00073	sub-cluster 6	CSID3000516627	3931222	1	C	68	SAMN04913792	SRR3465899		2016	2016-03-21	North America	USA	WI	Human	Nose/nare	CDC-SBRL	Illumina
Wisconsin outbreak	E. anophelis	ELAN.0416.00074	sub-cluster 6	CSID3000516718	3931222	1	U	73	SAMN04913793	SRR3465923		2016	2016-02-16	North America	USA	IL	Human	Blood	CDC-SBRL	Illumina
Wisconsin outbreak	E. anophelis	ELAN.0416.00090	sub-cluster 6	CSID3000522106	3931222	1	C	69	SAMN04913796	SRR3465926		2016	2016-03-23	North America	USA	WI	Human	Blood	CDC-SBRL	Illumina
Wisconsin outbreak	E. anophelis	ELAN.0416.00091	sub-cluster 6	CSID3000522107	3931222	1	C	69	SAMN04913797	SRR3465927		2016	2016-03-23	North America	USA	WI	Human	Blood	CDC-SBRL	Illumina
Comparative set	E. anophelis	ELAN.0416.00001	not applicable	R26	4032720	66			ANIW00000000	not applicable		2006	not applicable	Europe	Sweden		Mosquito	midgut	Stockholm University, Sweden	Illumina	24309745	host: Anopheles gambiae lab colony
Comparative set	E. anophelis	ELAN.0416.00019	not applicable	502	3960658	21			AVCQ00000000	ERR472607		2012	not applicable	Europe	United Kingdom	Birmingham	Human	wound swab	University of Birmingham, UK	Illumina	24812216	host: military patient from Afghanistan; initially identified as E. meningoseptica
Comparative set	E. anophelis	ELAN.0416.00002	not applicable	Ag1	4045712	51			AHHG00000000	not applicable		2010	not applicable	North America	New Mexico, USA		Mosquito	midgut		Illumina	24309745	host: Anopheles gambiae lab colony
Comparative set	E. anophelis	ELAN.0416.00011	not applicable	NUH1	4334661	59			ASYH00000000	not applicable		2012	not applicable	Oceania	Singapore		Environment	hospital environment		Illumina	24012265	environment: hand hygiene sink aerator. Associated to Singapore outbreak
Comparative set	E. anophelis	ELAN.0416.00012	not applicable	NUH4	4239486	50			ASYI00000000	not applicable		2012	not applicable	Oceania	Singapore		Environment	hospital environment		Illumina	24012265	environment: hand hygiene sink aerator. Associated to Singapore outbreak
Comparative set	E. anophelis	ELAN.0416.00021	not applicable	NUH6	4123800	74			ASYJ00000000	not applicable		2012	not applicable	Oceania	Singapore		Environment	hospital environment		Illumina	24012265	environment: hand hygiene sink aerator
Comparative set	E. anophelis	ELAN.0416.00022	not applicable	NUH11	4091484	59			ASYK00000000	not applicable		2012	not applicable	Oceania	Singapore		Environment	hospital environment		Illumina	24012265	environment: hand hygiene sink aerator
Comparative set	E. anophelis	ELAN.0416.00013	not applicable	NUHP1	4369828	1			CP007547	not applicable		2012	not applicable	Oceania	Singapore		Human	sputum		Illumina	24012265	host: cardio-thoracic ward patient. Associated to Singapore outbreak
Comparative set	E. anophelis	ELAN.0416.00015	not applicable	NUHP2	4334646	59			ASYF00000000	not applicable		2012	not applicable	Oceania	Singapore		Human	blood		Illumina	24012265	host: cardio-thoracic ward patient. Associated to Singapore outbreak
Comparative set	E. anophelis	ELAN.0416.00014	not applicable	NUHP3	4334105	71			ASYG00000000	not applicable		2012	not applicable	Oceania	Singapore		Human	sputum		Illumina	24012265	host: cardio-thoracic ward patient. Associated to Singapore outbreak
Comparative set	E. anophelis	ELAN.0416.00027	not applicable	Po0527107	4032057	89			CCAC00000000	ERS1201656	E27107	2006	not applicable	Africa	Central African Rep.	Bangui	Human			Illumina		host: hospitalized neonate died from meningitis
Comparative set	E. anophelis	ELAN.0416.00028	not applicable	V0378064	4036754	213			CCAB00000000	ERS1201657	E18064	2011	not applicable	Africa	Central African Rep.	Bangui	Human			Illumina		host: hospitalized neonate died from meningitis
Comparative set	E. anophelis	ELAN.0416.00017	not applicable	B2D	3936249	50			JNCG00000000	not applicable		2013	not applicable	Oceania	Malaysia		unknown	dental plaque		Illumina		initially identified as E. meningoseptica
Comparative set	E. anophelis	ELAN.0416.00004	not applicable	PW2809	3922153	32			CBYE00000000	not applicable	HKU38	2012	not applicable	Asia	Hong Kong	Hong Kong	Human			Illumina	25625669	host: baby girl of PW2809 host (patient 3)
Comparative set	E. anophelis	ELAN.0416.00016	not applicable	PW2810	3983028	38			CBYF00000000	not applicable	HKU36	2012	not applicable	Asia	Hong Kong	Hong Kong	Human			Illumina	25625669	host: 21-day-old male neonate (patient 1)
Comparative set	E. anophelis	ELAN.0416.00005	not applicable	PW2806	3912805	42			CBYD00000000	not applicable	HKU37	2012	not applicable	Asia	Hong Kong	Hong Kong	Human			Illumina	25625669	host: 33-year-old woman in week 30 of pregnancy (patient 2)
Comparative set	E. anophelis	ELAN.0416.00030	not applicable	12012-2_PRCM	4023312	83			NZ_LPXG00000000.1	SRR3014087		2009	not applicable	Asia	China	Quanzhou	Human	sputum (respiratory infection)		Illumina		host : 82-year-old man ; outcome : died
Comparative set	E. anophelis	ELAN.0416.00020	not applicable	FMS-007	3938967	1			CP006576	not applicable		2012	not applicable	Asia	China		Human	(T-cell non-Hodgkin's lymphoma)	Fudan University, Shanghai, China	Illumina	26112786	initially identified as E. meningoseptica
Comparative set	E. anophelis	ELAN.0416.00010	not applicable	NCTC10588	4360147	3				ERS605480	CDC 8388	1959	not applicable	North America	USA		Human	cerebrospinal fluid	CDC Atlanta, USA	Illumina+Optical Mapping		host : 3 week old infant; infection in 1959; serovar group e ; initially identified as E. meningoseptica; complete chromosome available here: ftp://ftp.sanger.ac.uk/pub/project/pathogens/NCTC3000/NCTC10588.gff
Comparative set	E. anophelis	ELAN.0416.00006	not applicable	0422	3959896	25			LNOG00000000	not applicable	CDC 422	1950	not applicable	North America	USA	Florida	Human	blood	CDC Atlanta, USA	Illumina	26966213	host : infant ; infection in 1950 ; source lab : CDC Atlanta, USA ; serovar group b ; E. genomosp. 1
Comparative set	E. anophelis	ELAN.0416.00032	not applicable	GTC_10754	3951895	33			n/a	DRS013860	Gifu061			Unknown	Unknown		Unknown		GMGC, Japan	Illumina		serogroup F ; initially identified as E. meningoseptica ; Pasteur SPAdes assembly
Comparative set	E. anophelis	ELAN.0416.00031	not applicable	GTC_09686	3932976	27			n/a	DRS013858	Gifu057			Unknown	Unknown		Unknown		GMGC, Japan	Illumina		serogroup K ; initially identified as E. meningoseptica ; Pasteur SPAdes assembly
Comparative set	E. anophelis	ELAN.0416.00033	not applicable	JM-87	4137750	52			n/a	ERS1101836	E. endophytica type strain			Unknown	Unknown		Unknown		Justus Liebig University, Germany	Illumina		initially identified as E. endophytica ; Pasteur SPAdes assembly
Comparative set	E. anophelis	ELAN.0416.00018	not applicable	CIP78.9	3907368	21				ERS1197907	CDC 8707 ; ATCC 51719 ; NCTC 10589 ; CCUG 4218 ; LMG 12967	1962		North America	USA	New York State	Human	blood		Illumina		source lab : CDC Atlanta, USA ; serovar group f
Comparative set	E. anophelis	ELAN.0416.00023	not applicable	CIP60.59	3767767	91				ERS1197908	CDC 3375 ; ATCC 13255 ; NCTC 10586 ; CCUG 4321 ; LMG 12873	1957		North America	USA	South Carolina	Human	cerebrospinal fluid		Illumina		host : infant ; infection in 1957 ; outcome : died ; source lab : CDC Atlanta, USA ; serovar group c
Comparative set	E. anophelis	ELAN.0416.00024	not applicable	CIP104057	3963502	31				ERS1197909	AmMS 250 ; ATCC 49470 ; ACM 4764 ; NZRM 3408	1994		Unknown	Unknown		Unknown	clinical specimen		Illumina
Comparative set	E. anophelis	ELAN.0416.00029	not applicable	CIP108654	3988903	108				ERS1197910	LDVH AR107	2004		Europe	France	Montpellier	Fish Cyprinus carpio	internal organs		Illumina
Comparative set	E. anophelis	ELAN.0416.00008	not applicable	CIP79.29	3926652	30				ERS1197911	37-75 ; NCTC 11309 ; CCUG 16478 ; LMG 12877	1979		Europe	France	St Nazaire	Human	blood		Illumina		serovar group k
Comparative set	E. anophelis	ELAN.0516.00025	not applicable	FDAARGOS_132	3977766	28			n/a	SRR2819858		2014		North America	USA	DC	Human	endotracheal aspirate (trachitis)	FDA, USA	Illumina		host: 1-month-old male patient ; initially identified as E. meningoseptica ; collection_date: 01-13-2014 ; Pasteur SPAdes assembly
Comparative set	E. anophelis	ELAN.0516.00026	not applicable	FDAARGOS_134	3977320	26			n/a	SRR2819878		2014		North America	USA	DC	Human	endotracheal aspirate (trachitis)	FDA, USA	Illumina		host: 1-month-old male patient ; initially identified as E. meningoseptica ; collection_date: 01-23-2014 ; Pasteur SPAdes assembly
Other species	E. meningoseptica	ELME.0416.00005	not applicable	NBRC 12535	3840286	34			BARD00000000	not applicable	ATCC 13253	1949		North America	USA		Human	culture collection	NITE, Tokyo, Japan	Illumina	23846266	host : premature infant died from meningitis/septicemia in 1949; serovar group a ; source : cerebrospinal fluid
Other species	E. meningoseptica	ELME.0416.00004	not applicable	KC1913	3853643	24			LNOH00000000	not applicable		1949		North America	USA	Massachusetts	Human	cerebrospinal fluid	CDC Atlanta, USA	Illumina	26966213
Other species	E. meningoseptica	ELME.0416.00003	not applicable	GTC_09689	3956744	51			n/a	DRS014167	Gifu060			Unknown	Unknown		Unknown		GMGC, Japan	Illumina		serogroup O ; Pasteur SPAdes assembly
Other species	E. meningoseptica	ELME.0416.00001	not applicable	CCUG214	3855953	10			n/a	ERS1101837				Unknown	Unknown		Unknown		Justus Liebig University, Germany	Illumina		Pasteur SPAdes assembly
Other species	E. meningoseptica	ELME.0416.00002	not applicable	CIP80.33	3841589	109				ERS1197912	58-80 ; NCTC 11381	1980		Middle East	Israel	Jerusalem	Human	tracheal exsudate		Illumina		host : child ; serovar group o
Other species	E. miricola cluster	ELMI.0416.00001	not applicable	ATCC 33958	4578109	75			JRFN00000000	SRR1560620		1982		North America	USA		Environment	culture collection		454		environment: contaminated preparation of carboxipeptidase A
Other species	E. miricola cluster	ELMI.0416.00002	not applicable	BM10	4242519	1			CP011059	not applicable				Asia	South Korea	Seoul	Termite	hindgut				host: Reticulitermes speratus
Other species	E. miricola cluster	ELMI.0416.00005	not applicable	G4071	4247713	12			LNOI00000000	not applicable		1978		Europe	France	Strasbourg	Human	tracheal exudate	CDC Atlanta, USA	Illumina	26966213	initially identified as E. genomosp. 2
Other species	E. miricola cluster	ELMI.0416.00006	not applicable	G4075	4229770	27			LNOJ00000000	not applicable		1978		Europe	France	Strasbourg	Human	blood	CDC Atlanta, USA	Illumina	26966213	initially identified as E. genomosp. 3
Other species	E. miricola cluster	ELMI.0416.00007	not applicable	G4122	4339697	49			LNOK00000000	not applicable		1964		Europe	Denmark	Odense	Environment	soil	CDC Atlanta, USA	Illumina	26966213	initially identified as E. genomosp. 4
Other species	E. miricola cluster	ELMI.0416.00004	not applicable	EM_CHUV	4286053	24			LIQC01000000	not applicable		2014		Europe	Switzerland		Human	endotracheal secretions (pneumonia)	CHUV, Institute of Microbiology, Switzerland	Illumina		host: patient death after a septic choc from a respiratory tract origin
Other species	E. miricola cluster	ELMI.0416.00008	not applicable	GTC_09682	4252277	11			n/a	DRS013855	Gifu054			Unknown	Unknown		Unknown		GMGC, Japan	Illumina		serogroup G ; initially identified as E. meningoseptica ; Pasteur SPAdes assembly
Other species	E. miricola cluster	ELMI.0416.00009	not applicable	GTC_09683	4233014	40			n/a	DRS013856	Gifu055			Unknown	Unknown		Unknown		GMGC, Japan	Illumina		serogroup H ; initially identified as E. meningoseptica ; Pasteur SPAdes assembly
Other species	E. miricola cluster	ELMI.0416.00011	not applicable	KCTC12492	4296025	51			n/a	ERS1101838	DSM 14571 ; GTC 862 ; JCM 11413 ; W3-B1CIP 108250			Unknown	Unknown		Unknown		Justus Liebig University, Germany	Illumina		Pasteur SPAdes assembly
Other species	E. miricola cluster	ELMI.0416.00003	not applicable	CIP108653	4150850	132				ERS1197913	LDVH 337.01	2002		Europe	France	Montpellier	Xenopus laevi	spleen		Illumina
