# Supplementary material for: Evolutionary dynamics and genomic features of the Elizabethkingia anophelis 2015 to 2016 Wisconsin outbreak strain
Source: Nat Commun. 2017 May 24;8:15483. doi: 10.1038/ncomms15483 (PMC5458099; doi:10.1038/ncomms15483)
Supplement: Supplementary Data 2 — Single nucleotide polymorphisms (SNP) observed among outbreak isolates [file ncomms15483-s2.xlsx]

## Sheet: Eking_snps2Partitions2TreeRoote
Supplementary Data 2: Table. Single nucleotide polymorphisms (SNP) observed among outbreak isolates.
fromBranch &	toBranch_SRA_accession	toBranch_strain	ancestralAllele	derivedAllele	numBranches	branchType	SNP position	ref	alt	change #	gene	mutation	product	No. Alterations in protein @	Comment
NODE0	SRR3313005	CSID3015183688	T	C	1	terminal	2265	T	C	s	A2T74_00005	265SS	hypothetical protein
NODE67	NODE0	NODE0	A	C	1	internal;2strains	5657	A	C	ns	A2T74_00015	240YD	hypothetical protein		recombination protein F, motif:CLUSTERS:PRK00064 - in region 1
NODE5	SRR3465866	CSID3000516189	C	A	1	terminal	17730	C	A	intergenic
NODE0	SRR3313005	CSID3015183688	A	G	1	terminal	25706	A	G	ns	A2T74_00085	232KE	ABC transporter permease
NODE25	SRR3465869	CSID3000516278	C	A	1	terminal	32639	C	A	ns	A2T74_00110	354DY	deaminase
NODE20	SRR3240411	CSID3015183675	C	A	1	terminal	34527	C	A	ns	A2T74_00115	35RI	AraC family transcriptional regulator
NODE30	SRR3465877	CSID3000516357	G	T	1	terminal	40639	G	T	ns	A2T74_00145	359LI	asparagine synthase B
NODE66	SRR3313003	CSID3015183683	C	A	1	terminal	60837	C	A	ns	A2T74_00240	58QH	glutaminase A
NODE5	SRR3465866	CSID3000516189	G	T	1	terminal	111930	G	T	nonsense	A2T74_00495	33E*	sodium:proline symporter	3	involved in the sodium dependent uptake of proline
NODE51	NODE50	NODE50	G	T	1	internal;2strains	112045	G	T	ns	A2T74_00495	71GV	sodium:proline symporter	3	involved in the sodium dependent uptake of proline
NODE25	SRR3465869	CSID3000516278	G	T	1	terminal	112825	G	T	ns	A2T74_00495	331GV	sodium:proline symporter	3	involved in the sodium dependent uptake of proline
NODE2	SRR3313004	CSID3015183684	C	A	1	terminal	121660	C	A	nonsense	A2T74_00530	305G*	histidine kinase
NODE24	SRR3312984	CSID3000515959	C	A	1	terminal	124347	C	A	ns	A2T74_00540	37GV	potassium-transporting ATPase subunit C
NODE0	SRR3313005	CSID3015183688	G	T	1	terminal	124551	G	T	ns	A2T74_00545	653LM	potassium transporter KtrB
NODE0	SRR3313005	CSID3015183688	C	T	1	terminal	127995	C	T	ns	A2T74_00550	78VI	potassium-transporting ATPase subunit KdpA
NODE5	SRR3313002	CSID3015183682	C	A	1	terminal	139408	C	A	ns	A2T74_00610	436RI	DNA ligase (NAD(+)) LigA
NODE0	SRR3313005	CSID3015183688	C	T	1	terminal	185080	C	T	s	A2T74_00820	104PP	galactose mutarotase
NODE39	SRR3312992	CSID3000521199	G	T	1	terminal	191906	G	T	ns	A2T74_00845	309HN	SOS mutagenesis and repair protein UmuC
NODE63	NODE62	NODE62	C	A	1	internal;32strains	206373	C	A	nonsense	A2T74_00910	281E*	hypothetical protein
NODE61	SRR3312996	CSID3000521203	G	T	1	terminal	212867	G	T	ns	A2T74_00935	319SY	alpha-L-fucosidase
NODE49	NODE48	NODE48	C	A	1	internal;2strains	215856	C	A	ns	A2T74_00940	621FL	peptidase S9
NODE19	SRR3710656	CSID3000516067	G	T	1	terminal	220894	G	T	ns	A2T74_00955	306SI	amino acid transporter
NODE16	SRR3312990	CSID3000516091	C	A	1	terminal	225942	C	A	ns	A2T74_00975	475KN	tRNA nucleotidyltransferase
NODE0	SRR3465867	CSID3000516276	C	A	1	terminal	228654	C	A	ns	A2T74_00985	165DY	cystathionine gamma-synthase
NODE0	SRR3313005	CSID3015183688	C	T	1	terminal	238685	C	T	s	A2T74_01040	96GG	hypothetical protein
NODE51	NODE50	NODE50	G	T	1	internal;2strains	239820	G	T	ns	A2T74_01045	241DY	1,4-alpha-glucan branching protein
NODE0	SRR3313005	CSID3015183688	C	T	1	terminal	241672	C	T	ns	A2T74_01055	329GR	serine hydrolase
NODE31	SRR3465878	CSID3000516358	G	T	1	terminal	244861	G	T	s	A2T74_01060	248II	aminopeptidase
NODE0	SRR3313005	CSID3015183688	A	G	1	terminal	246774	A	G	ns	A2T74_01070	113YC	flavonol synthase
NODE13	SRR3240412	CSID3015183678	G	T	1	terminal	248478	G	T	ns	A2T74_01080	393SY	tyrosine--tRNA ligase
NODE0	SRR3313005	CSID3015183688	C	T	1	terminal	258520	C	T	ns	A2T74_01115	14SL	hypothetical protein
NODE19	SRR3710656	CSID3000516067	C	A	1	terminal	261302	C	A	ns	A2T74_01125	63LI	damage-inducible protein CinA
NODE30	SRR3465877	CSID3000516357	G	T	1	terminal	270931	G	T	ns	A2T74_01160	237SY	peptidase M28
NODE34	SRR3465861	CSID3000516072	G	T	1	terminal	283182	G	T	ns	A2T74_01230	184DE	coenzyme A pyrophosphatase
NODE19	SRR3710656	CSID3000516067	G	T	1	terminal	307884	G	T	s	A2T74_01385	60LL	conjugal transfer protein		traJ - in region 2 (ICEEa1)
NODE0	SRR3313005	CSID3015183688	G	T	1	terminal	319489	G	T	ns	A2T74_01450	254AS	relaxase		mob - in region 2 (ICEEa1)
NODE35	SRR3465895	CSID3000516626	G	T	1	terminal	325376	G	T	ns	A2T74_01480	312AS	acriflavine resistance protein B	2	czcA - in region 2 (ICEEa1)
NODE43	NODE42	NODE42	C	A	1	internal;4strains	327869	C	A	ns	A2T74_01480	1143PT	acriflavine resistance protein B	2	czcA - in region 2 (ICEEa1)
NODE33	SRR3312997	CSID3000521205	G	T	1	terminal	337748	G	T	ns	A2T74_01520	255GV	MFS transporter		motif:CLUSTERS:PRK10489 - in region 2 (ICEEa1)
NODE67	NODE0	NODE0	T	G	1	internal;2strains	345344	T	G	ns	A2T74_01540	38YD	hypothetical protein		in region 2 (ICEEa1)
NODE0	SRR3313005	CSID3015183688	G	A	1	terminal	347825	G	A	ns	A2T74_01545	149VI	hypothetical protein		in region 2 (ICEEa1)
NODE20	SRR3240411	CSID3015183675	C	A	1	terminal	352098	C	A	nonsense	A2T74_01560	174E*	hypothetical protein		in region 2 (ICEEa1)
NODE0	SRR3313005	CSID3015183688	C	T	1	terminal	352668	C	T	intergenic					in region 2 (ICEEa1)
NODE0	SRR3313005	CSID3015183688	G	A	1	terminal	383226	G	A	ns	A2T74_01725	24AV	metal-binding protein
NODE3	NODE2	NODE2	C	A	1	internal;2strains	412306	C	A	nonsense	A2T74_01865	45E*	acetyltransferase
NODE30	SRR3465877	CSID3000516357	G	T	1	terminal	418713	G	T	ns	A2T74_01905	120VF	phosphate starvation-inducible protein PhoH
NODE10	SRR3313001	CSID3015183677	C	A	1	terminal	468674	C	A	nonsense	A2T74_02140	232E*	aminotransferase class I and II
NODE4	NODE1	NODE1	C	A	1	internal;2strains	472441	C	A	ns	A2T74_02150	8PT	glycosyl transferase family 2	2
NODE30	SRR3465877	CSID3000516357	G	T	1	terminal	473178	G	T	ns	A2T74_02150	253MI	glycosyl transferase family 2	2
NODE0	SRR3313005	CSID3015183688	C	T	1	terminal	474481	C	T	ns	A2T74_02160	707VI	alpha-galactosidase
NODE46	SRR3240402	CSID3000516070	C	T	1	terminal	481884	C	T	ns	A2T74_02185	148RC	hypothetical protein
NODE31	SRR3465878	CSID3000516358	C	A	1	terminal	483599	C	A	ns	A2T74_02195	662RI	chromosome condensation regulator RCC1	2
NODE29	SRR3240409	CSID3000521210	C	A	1	terminal	485424	C	A	nonsense	A2T74_02195	54E*	chromosome condensation regulator RCC1	2
NODE0	SRR3313005	CSID3015183688	C	T	1	terminal	495111	C	T	ns	A2T74_02235	274GD	DL-methionine transporter ATP-binding subunit
NODE67	NODE0	NODE0	A	C	1	internal;2strains	504342	A	C	intergenic
NODE0	SRR3465867	CSID3000516276	G	T	1	terminal	505596	G	T	intergenic
NODE52	NODE51	NODE51	G	T	1	internal;3strains	512710	G	T	intergenic
NODE51	NODE50	NODE50	C	A	1	internal;2strains	526300	C	A	intergenic
NODE0	SRR3313005	CSID3015183688	G	A	1	terminal	537278	G	A	s	A2T74_02445	647EE	hypothetical protein
NODE13	SRR3240412	CSID3015183678	C	A	1	terminal	546911	C	A	ns	A2T74_02495	38SY	AAA family ATPase
NODE66	SRR3313003	CSID3015183683	G	T	1	terminal	551790	G	T	ns	A2T74_02505	590KN	Vgr family protein
NODE19	SRR3465925	CSID3000521794	C	A	1	terminal	562787	C	A	ns	A2T74_02560	308FL	choloylglycine hydrolase
NODE5	SRR3465866	CSID3000516189	G	T	1	terminal	563237	G	T	intergenic
NODE6	SRR3240401	CSID3000516069	G	T	1	terminal	563459	G	T	ns	A2T74_02565	19KN	hypothetical protein	2	Homolog of positive transcription regulator EvgA
NODE0	SRR3313005	CSID3015183688	C	T	1	terminal	563920	C	T	ns	A2T74_02565	173PL	hypothetical protein	2	Homolog of positive transcription regulator EvgA
NODE61	SRR3312996	CSID3000521203	G	T	1	terminal	588029	G	T	ns	A2T74_02670	274LI	hypothetical protein	2	Homolog of lipase from Pseudomonas
NODE2	SRR3313004	CSID3015183684	C	A	1	terminal	588431	C	A	nonsense	A2T74_02670	140E*	hypothetical protein	2	Homolog of lipase from Pseudomonas
NODE19	SRR3710656	CSID3000516067	C	A	1	terminal	626359	C	A	ns	A2T74_02840	11SY	NAD(P)H-dependent oxidoreductase
NODE0	SRR3313005	CSID3015183688	G	T	1	terminal	653979	G	T	ns	A2T74_02960	38FL	cytochrome C
NODE66	NODE65	NODE65	C	A	unknown	internal;51strains	678175	C	A	ns	A2T74_03090	93AS	hypothetical protein
NODE0	SRR3313005	CSID3015183688	C	A	1	terminal	679303	C	A	ns	A2T74_03095	274QH	acyl-CoA dehydrogenase
NODE0	SRR3313005	CSID3015183688	G	A	1	terminal	691336	G	A	s	A2T74_03150	157SS	class A beta-lactamase
NODE34	SRR3465861	CSID3000516072	C	A	1	terminal	700009	C	A	ns	A2T74_03185	141RI	cation transporter
NODE35	SRR3465895	CSID3000516626	C	A	1	terminal	708507	C	A	ns	A2T74_03210	215DY	serine hydrolase
NODE66	SRR3313003	CSID3015183683	G	T	1	terminal	714424	G	T	ns	A2T74_03230	541GV	TonB-dependent receptor
NODE5	SRR3465866	CSID3000516189	C	T	1	terminal	716691	C	T	s	A2T74_03235	357DD	hypothetical protein
NODE30	SRR3465877	CSID3000516357	C	T	1	terminal	721860	C	T	nonsense	A2T74_03255	63Q*	AraC family transcriptional regulator
NODE0	SRR3313005	CSID3015183688	T	C	1	terminal	734280	T	C	s	A2T74_03315	3RR	hypothetical protein
NODE18	SRR3240397	CSID3000515960	G	C	1	terminal	745020	G	C	ns	A2T74_03350	308GA	MATE family efflux transporter
NODE67	NODE0	NODE0	C	A	1	internal;2strains	747080	C	A	ns	A2T74_03355	526FL	TonB-dependent siderophore receptor		Conserved in E. anophelis
NODE9	NODE8	NODE8	G	T	1	internal;3strains	748281	G	T	ns	A2T74_03360	201KN	permease
NODE0	SRR3313005	CSID3015183688	G	T	1	terminal	755802	G	T	nonsense	A2T74_03405	20E*	thiamine biosynthesis protein ThiJ
NODE35	SRR3465863	CSID3000516134	G	T	1	terminal	766213	G	T	ns	A2T74_03465	481RI	Na+/H+ antiporter
NODE36	SRR3312987	CSID3000516027	C	A	1	terminal	792333	C	A	ns	A2T74_03590	210SY	hypothetical protein
NODE5	SRR3465866	CSID3000516189	C	A	1	terminal	793245	C	A	ns	A2T74_03595	111QK	alkene reductase
NODE41	SRR3240400	CSID3000516068	G	T	1	terminal	796905	G	T	ns	A2T74_03615	100SY	hypothetical protein	2
NODE37	NODE36	NODE36	C	A	1	internal;2strains	797000	C	A	ns	A2T74_03615	68ED	hypothetical protein	2
NODE5	SRR3465866	CSID3000516189	G	T	1	terminal	800002	G	T	ns	A2T74_03630	68GW	glycogen-branching enzyme
NODE0	SRR3465867	CSID3000516276	G	T	1	terminal	834058	G	T	ns	A2T74_03750	580DY	glycoside hydrolase
NODE51	NODE50	NODE50	G	T	1	internal;2strains	834414	G	T	ns	A2T74_03755	30GV	alpha-glucosidase
NODE37	NODE36	NODE36	C	A	1	internal;2strains	847062	C	A	ns	A2T74_03805	100LI	ubiquinone biosynthesis protein
NODE61	SRR3312996	CSID3000521203	G	T	1	terminal	859994	G	T	ns	A2T74_03860	390FL	hypothetical protein	2
NODE0	SRR3313005	CSID3015183688	C	A	1	terminal	861067	C	A	nonsense	A2T74_03860	33E*	hypothetical protein	2
NODE19	SRR3465925	CSID3000521794	C	A	1	terminal	869241	C	A	ns	A2T74_03885	855HN	alpha-xylosidase	2
NODE24	SRR3312984	CSID3000515959	G	T	1	terminal	869721	G	T	ns	A2T74_03885	1015DY	alpha-xylosidase	2
NODE0	SRR3313005	CSID3015183688	C	T	1	terminal	874130	C	T	ns	A2T74_03900	491AV	amidohydrolase
NODE34	SRR3465861	CSID3000516072	C	A	1	terminal	882130	C	A	s	A2T74_03945	94LL	prenyltransferase
NODE63	NODE31	NODE31	C	T	1	internal;6strains	886073	C	T	ns	A2T74_03965	143VM	nicotinamidase
NODE0	SRR3465867	CSID3000516276	G	T	1	terminal	897762	G	T	ns	A2T74_04050	143DY	hypothetical protein
NODE0	SRR3313005	CSID3015183688	C	T	1	terminal	900323	C	T	intergenic
NODE0	SRR3313005	CSID3015183688	C	A	1	terminal	908246	C	A	ns	A2T74_04105	208LI	multidrug transporter AcrB
NODE9	NODE8	NODE8	C	A	1	internal;3strains	922988	C	A	ns	A2T74_04165	180RI	acetyl-coenzyme A synthetase
NODE0	SRR3313005	CSID3015183688	G	A	1	terminal	923979	G	A	ns	A2T74_04170	43DN	aspartate carbamoyltransferase
NODE66	NODE65	NODE65	A	C	unknown	internal;51strains	933859	A	C	ns	A2T74_04215	29NT	hypothetical protein
NODE39	SRR3312992	CSID3000521199	G	T	1	terminal	935409	G	T	intergenic
NODE0	SRR3313005	CSID3015183688	G	A	1	terminal	935634	G	A	ns	A2T74_04220	23GR	hypothetical protein
NODE0	SRR3313005	CSID3015183688	C	T	1	terminal	953882	C	T	ns	A2T74_04315	407PS	aldehyde dehydrogenase
NODE5	SRR3465866	CSID3000516189	G	T	1	terminal	959530	G	T	ns	A2T74_04350	96RI	hydrolase Nlp/P60
NODE61	SRR3312996	CSID3000521203	G	T	1	terminal	960985	G	T	ns	A2T74_04360	115KN	hypothetical protein
NODE63	NODE31	NODE31	C	A	1	internal;6strains	1000638	C	A	ns	A2T74_04570	244RI	AraC family transcriptional regulator
NODE0	SRR3313005	CSID3015183688	T	C	1	terminal	1002488	T	C	ns	A2T74_04580	269DG	alpha/beta hydrolase
NODE63	NODE31	NODE31	A	G	1	internal;6strains	1025782	A	G	ns	A2T74_04685	418LP	TonB-dependent receptor
NODE67	NODE0	NODE0	T	G	1	internal;2strains	1027711	T	G	ns	A2T74_04690	8NH	cytidine deaminase
NODE17	SRR3240399	CSID3000516026	G	T	1	terminal	1032851	G	T	ns	A2T74_04705	46GV	hypothetical protein
NODE67	NODE0	NODE0	T	G	1	internal;2strains	1042666	T	G	ns	A2T74_04750	136SR	aldehyde dehydrogenase
NODE5	SRR3465866	CSID3000516189	G	T	1	terminal	1048448	G	T	nonsense	A2T74_04770	633E*	peptidase S9
NODE0	SRR3313005	CSID3015183688	T	C	1	terminal	1049260	T	C	s	A2T74_04775	185KK	GLPGLI family protein
NODE5	SRR3313002	CSID3015183682	C	A	1	terminal	1063303	C	A	ns	A2T74_04855	235SY	TIGR02757 family protein
NODE13	NODE12	NODE12	C	A	1	internal;13strains	1066674	C	A	ns	A2T74_04870	105SY	hypothetical protein
NODE0	SRR3313005	CSID3015183688	T	C	1	terminal	1073123	T	C	ns	A2T74_04900	91FS	UDP-diphosphatase
NODE32	SRR3465873	CSID3000516352	C	A	1	terminal	1084732	C	A	ns	A2T74_04955	274RI	acetyl-CoA acetyltransferase
NODE25	SRR3465869	CSID3000516278	G	T	1	terminal	1092599	G	T	ns	A2T74_04990	355RI	oxidoreductase
NODE61	SRR3312996	CSID3000521203	G	T	1	terminal	1101201	G	T	s	A2T74_05045	66GG	electron transfer flavoprotein subunit alpha
NODE9	SRR3313000	CSID3015183676	G	T	1	terminal	1111685	G	T	ns	A2T74_05090	175GV	SusC/RagA family TonB-linked outer membrane protein
NODE42	SRR3465868	CSID3000516277	G	T	1	terminal	1115570	G	T	intergenic
NODE35	SRR3465863	CSID3000516134	G	T	1	terminal	1115951	G	T	nonsense	A2T74_05100	125E*	bifunctional aspartokinase I/homoserine dehydrogenase I
NODE66	NODE65	NODE65	T	G	unknown	internal;51strains	1136976	T	G	ns	A2T74_05195	178YS	peptidase M16
NODE0	SRR3313005	CSID3015183688	C	T	1	terminal	1142769	C	T	ns	A2T74_05230	312EK	aminotransferase
NODE43	NODE39	NODE39	G	A	1	internal;2strains	1151479	G	A	ns	A2T74_05250	844GR	hypothetical protein
NODE16	SRR3312990	CSID3000516091	C	A	1	terminal	1157902	C	A	nonsense	A2T74_05285	718E*	hypothetical protein	2
NODE35	SRR3465863	CSID3000516134	C	A	1	terminal	1158541	C	A	nonsense	A2T74_05285	505E*	hypothetical protein	2
NODE25	SRR3465869	CSID3000516278	C	A	1	terminal	1168190	C	A	ns	A2T74_05320	239FL	IucA/IucC family protein
NODE63	NODE31	NODE31	G	T	1	internal;6strains	1169793	G	T	ns	A2T74_05325	89KN	hypothetical protein
NODE16	SRR3312990	CSID3000516091	G	T	1	terminal	1171715	G	T	ns	A2T74_05335	322RI	ferrichrome-iron receptor	2
NODE13	SRR3240412	CSID3015183678	G	A	1	terminal	1172807	G	A	ns	A2T74_05335	686GD	ferrichrome-iron receptor	2
NODE0	SRR3313005	CSID3015183688	C	A	1	terminal	1175448	C	A	ns	A2T74_05345	254LI	ABC transporter permease
NODE13	SRR3240412	CSID3015183678	G	T	1	terminal	1178739	G	T	ns	A2T74_05370	80DY	transcriptional regulator
NODE18	NODE17	NODE17	G	T	1	internal;2strains	1200801	G	T	nonsense	A2T74_05470	113E*	hypothetical protein		in region 4
NODE30	NODE29	NODE29	A	G	1	internal;4strains	1203192	A	G	ns	A2T74_05475	164DG	hypothetical protein		Nucleoid-associated protein YejK, similar to AA sequence:UniProtKB:P33920 - in region 4
NODE9	SRR3313000	CSID3015183676	G	T	1	terminal	1214770	G	T	ns	A2T74_05520	588DY	hypothetical protein		in region 4
NODE25	SRR3465869	CSID3000516278	G	T	1	terminal	1220255	G	T	ns	A2T74_05535	242QH	histidine kinase
NODE66	SRR3313003	CSID3015183683	G	T	1	terminal	1227610	G	T	nonsense	A2T74_05565	28E*	hypothetical protein
NODE20	SRR3240411	CSID3015183675	G	T	1	terminal	1238859	G	T	ns	A2T74_05615	192FL	lysine--tRNA ligase
NODE52	SRR3465924	CSID3000521792	C	A	1	terminal	1279302	C	A	ns	A2T74_05805	83SI	DNA gyrase subunit A		Likely to be involved in quinolone resistance
NODE19	SRR3710656	CSID3000516067	C	A	1	terminal	1298707	C	A	ns	A2T74_05905	245DY	S-adenosylmethionine:tRNA ribosyltransferase-isomerase
NODE0	SRR3313005	CSID3015183688	C	T	1	terminal	1331924	C	T	ns	A2T74_06055	64AT	hypothetical protein
NODE6	SRR3240401	CSID3000516069	G	T	1	terminal	1365314	G	T	ns	A2T74_06200	102SY	glutamate synthase
NODE6	SRR3240401	CSID3000516069	G	T	1	terminal	1377251	G	T	ns	A2T74_06245	644RL	RelA/SpoT family protein
NODE67	NODE0	NODE0	T	G	1	internal;2strains	1380521	T	G	s	A2T74_06260	319SS	peptidase S9
NODE33	SRR3312997	CSID3000521205	C	A	1	terminal	1383308	C	A	ns	A2T74_06270	71GC	Nif3-like dinuclear metal center hexameric protein
NODE61	SRR3312996	CSID3000521203	G	T	1	terminal	1388083	G	T	ns	A2T74_06295	146LI	hypothetical protein
NODE66	SRR3313003	CSID3015183683	G	T	1	terminal	1416625	G	T	intergenic
NODE16	SRR3312990	CSID3000516091	C	A	1	terminal	1419328	C	A	intergenic
NODE3	SRR3312999	CSID3015183672	C	A	1	terminal	1422050	C	A	ns	A2T74_06440	331LM	pyruvate dehydrogenase
NODE0	SRR3313005	CSID3015183688	G	A	1	terminal	1430347	G	A	ns	A2T74_06490	159PL	cyclic nucleotide-binding protein
NODE35	SRR3465895	CSID3000516626	G	T	1	terminal	1447974	G	T	s	A2T74_06580	608LL	glycosyl hydrolase family 65
NODE9	SRR3313000	CSID3015183676	C	A	1	terminal	1449435	C	A	s	A2T74_06580	121GG	glycosyl hydrolase family 65
NODE0	SRR3313005	CSID3015183688	T	A	1	terminal	1463757	T	A	s	A2T74_06635	210AA	helicase
NODE66	SRR3313003	CSID3015183683	G	T	1	terminal	1518871	G	T	ns	A2T74_06875	902FL	glycosyltransferase
NODE66	SRR3313003	CSID3015183683	C	A	1	terminal	1526076	C	A	s	A2T74_06900	121II	hypothetical protein
NODE62	NODE33	NODE33	C	A	1	internal;3strains	1531032	C	A	ns	A2T74_06920	755RI	hypothetical protein
NODE6	SRR3240401	CSID3000516069	C	A	1	terminal	1545964	C	A	ns	A2T74_06980	359KN	phosphoglucomutase
NODE0	SRR3313005	CSID3015183688	G	A	1	terminal	1546255	G	A	s	A2T74_06980	262FF	phosphoglucomutase
NODE51	NODE50	NODE50	G	T	1	internal;2strains	1554410	G	T	ns	A2T74_07035	315QK	glycosyl hydrolase
NODE0	SRR3313005	CSID3015183688	T	C	1	terminal	1562710	T	C	s	A2T74_07065	787DD	TonB-dependent receptor
NODE5	SRR3465866	CSID3000516189	C	A	1	terminal	1587579	C	A	nonsense	A2T74_07210	436E*	ABC transporter permease
NODE19	SRR3465925	CSID3000521794	G	T	1	terminal	1612487	G	T	ns	A2T74_07285	274DY	glucose-6-phosphate dehydrogenase
NODE45	SRR3240403	CSID3000516071	G	T	1	terminal	1620807	G	T	ns	A2T74_07325	12FL	TonB-dependent receptor
NODE9	SRR3313000	CSID3015183676	G	T	1	terminal	1621427	G	T	ns	A2T74_07330	272LI	antibiotic transporter
NODE42	SRR3465868	CSID3000516277	G	T	1	terminal	1637233	G	T	ns	A2T74_07420	145RI	efflux transporter periplasmic adaptor subunit
NODE5	SRR3465866	CSID3000516189	C	A	1	terminal	1647593	C	A	ns	A2T74_07450	9LI	tungsten formylmethanofuran dehydrogenase
NODE30	SRR3465877	CSID3000516357	G	T	1	terminal	1671260	G	T	ns	A2T74_07550	161LM	3-methyladenine DNA glycosylase
NODE30	SRR3465877	CSID3000516357	C	A	1	terminal	1679764	C	A	nonsense	A2T74_07575	507S*	hypothetical protein
NODE62	NODE33	NODE33	C	A	1	internal;3strains	1690414	C	A	ns	A2T74_07630	159LI	AraC family transcriptional regulator
NODE13	SRR3240412	CSID3015183678	G	T	1	terminal	1728904	G	T	ns	A2T74_07795	146DY	Crp/Fnr family transcriptional regulator
NODE46	SRR3312994	CSID3000521201	A	C	1	terminal	1730886	A	C	ns	A2T74_07805	415TP	hypothetical protein
NODE30	SRR3465877	CSID3000516357	T	C	1	terminal	1752813	T	C	ns	A2T74_07905	53SG	GCN5 family acetyltransferase
NODE0	SRR3313005	CSID3015183688	C	T	1	terminal	1754925	C	T	ns	A2T74_07920	281GR	hypothetical protein
NODE9	SRR3313000	CSID3015183676	C	A	1	terminal	1787163	C	A	ns	A2T74_08055	464LI	two-component system response regulator
NODE49	SRR3465882	CSID3000516625	C	A	1	terminal	1787607	C	A	ns	A2T74_08060	48LM	tRNA threonylcarbamoyladenosine biosynthesis protein TsaE
NODE5	SRR3313002	CSID3015183682	G	T	1	terminal	1792709	G	T	ns	A2T74_08085	99RS	hypothetical protein
NODE37	SRR3312985	CSID3000515961	G	T	1	terminal	1794672	G	T	ns	A2T74_08095	142SY	L-serine ammonia-lyase
NODE37	SRR3312985	CSID3000515961	G	T	1	terminal	1795349	G	T	intergenic
NODE61	NODE60	NODE60	C	A	1	internal;28strains	1802313	C	A	ns	A2T74_08130	341LI	twin-arginine translocation pathway signal
NODE66	SRR3313003	CSID3015183683	C	T	1	terminal	1812808	C	T	ns	A2T74_08190	87EK	acyl dehydratase
NODE17	SRR3312988	CSID3000516028	G	T	1	terminal	1815037	G	T	intergenic
NODE66	SRR3313003	CSID3015183683	C	A	1	terminal	1837989	C	A	nonsense	A2T74_08310	393E*	hypothetical protein
NODE66	NODE65	NODE65	A	C	unknown	internal;51strains	1840056	A	C	ns	A2T74_08320	194YD	Two component regulator three Y domain-containing protein
NODE66	NODE65	NODE65	A	C	unknown	internal;51strains	1860804	A	C	ns	A2T74_08430	22YD	ABC transporter substrate-binding protein
NODE13	SRR3240412	CSID3015183678	C	A	1	terminal	1863293	C	A	nonsense	A2T74_08440	162E*	hypothetical protein
NODE30	SRR3465877	CSID3000516357	C	A	1	terminal	1875797	C	A	ns	A2T74_08465	193GV	antibiotic ABC transporter permease
NODE65	NODE64	NODE64	C	A	unknown	internal;66strains	1905875	C	A	ns	A2T74_08610	138MI	ribonuclease
NODE0	SRR3313005	CSID3015183688	G	T	1	terminal	1907107	G	T	intergenic
NODE0	SRR3313005	CSID3015183688	C	A	1	terminal	1930919	C	A	ns	A2T74_08750	178DY	GLPGLI family protein
NODE52	NODE51	NODE51	C	A	1	internal;3strains	1934112	C	A	intergenic
NODE18	SRR3240397	CSID3000515960	G	T	1	terminal	1946247	G	T	nonsense	A2T74_08845	60E*	TonB-dependent receptor	2
NODE60	NODE34	NODE34	G	T	1	internal;2strains	1946670	G	T	nonsense	A2T74_08845	201E*	TonB-dependent receptor	2
NODE66	NODE65	NODE65	T	G	unknown	internal;51strains	1985059	T	G	intergenic
NODE33	SRR3312997	CSID3000521205	C	A	1	terminal	1996028	C	A	ns	A2T74_09025	49KN	aldehyde dehydrogenase
NODE0	SRR3313005	CSID3015183688	C	A	1	terminal	1997063	C	A	ns	A2T74_09030	235FL	AraC family transcriptional regulator
NODE0	SRR3313005	CSID3015183688	A	G	1	terminal	2009024	A	G	intergenic
NODE0	SRR3313005	CSID3015183688	C	T	1	terminal	2017398	C	T	ns	A2T74_09135	68DN	NAD-dependent epimerase
NODE34	SRR3465861	CSID3000516072	G	T	1	terminal	2023342	G	T	ns	A2T74_09175	195GV	heparinase
NODE0	SRR3313005	CSID3015183688	G	A	1	terminal	2032770	G	A	ns	A2T74_09200	631RK	DNA mismatch repair protein MutS
NODE5	SRR3465866	CSID3000516189	G	T	1	terminal	2059376	G	T	intergenic
NODE2	SRR3313004	CSID3015183684	C	A	1	terminal	2067907	C	A	ns	A2T74_09405	163LI	hypothetical protein
NODE37	SRR3312985	CSID3000515961	G	T	1	terminal	2070472	G	T	ns	A2T74_09420	55SY	transcriptional regulator
NODE63	NODE31	NODE31	A	T	1	internal;6strains	2070653	A	T	intergenic
NODE66	SRR3313003	CSID3015183683	C	A	1	terminal	2070834	C	A	ns	A2T74_09425	1566KN	hypothetical protein
NODE58	SRR3465899	CSID3000516627	C	A	1	terminal	2080049	C	A	ns	A2T74_09455	118PH	L-asparaginase 1	2
NODE16	NODE15	NODE15	C	A	1	internal;3strains	2080715	C	A	nonsense	A2T74_09455	340S*	L-asparaginase 1	2
NODE66	SRR3313003	CSID3015183683	G	T	1	terminal	2085687	G	T	nonsense	A2T74_09485	59G*	peptidase M61
NODE0	SRR3313005	CSID3015183688	C	T	1	terminal	2095438	C	T	ns	A2T74_09515	390AV	mechanosensitive ion channel protein MscS
NODE0	SRR3313005	CSID3015183688	C	T	1	terminal	2098815	C	T	ns	A2T74_09525	76GE	hypothetical protein
NODE66	NODE65	NODE65	A	C	unknown	internal;51strains	2113179	A	C	ns	A2T74_09570	125*E	cysteine synthase A
NODE4	NODE1	NODE1	G	T	1	internal;2strains	2128282	G	T	ns	A2T74_09640	90PT	transporter
NODE6	SRR3240401	CSID3000516069	C	A	1	terminal	2133319	C	A	s	A2T74_09675	415TT	arginine decarboxylase
NODE67	NODE0	NODE0	T	G	1	internal;2strains	2145104	T	G	ns	A2T74_09735	155TP	hypothetical protein		Acyl-CoA reductase (LuxC), motif:Pfam:PF05893.8 - in region 5 (capsule locus)
NODE31	SRR3465878	CSID3000516358	G	T	1	terminal	2151257	G	T	intergenic					in region 5 (capsule locus)
NODE66	SRR3313003	CSID3015183683	C	A	1	terminal	2164126	C	A	ns	A2T74_09820	486QH	capsule biosynthesis protein CapD	2	between region 5 and 6 (capsule locus)
NODE0	SRR3313005	CSID3015183688	C	T	1	terminal	2164889	C	T	ns	A2T74_09820	232GE	capsule biosynthesis protein CapD	2	between region 5 and 6 (capsule locus)
NODE9	NODE8	NODE8	C	A	1	internal;3strains	2168955	C	A	ns	A2T74_09840	704VF	wzc capsular export gene	5	Tyrosine-protein kinase wzc, similar to UniProtKB:P76387 (nucleotide binding domain similar to that of ParA)-between region 5 and 6 (capsule locus)
NA	NotMonophyletic	NotMonophyletic	C	A	unknown	SRR3312996,SRR3313000	2169660	C	A	nonsense	A2T74_09840	469E*	wzc capsular export gene	5	Tyrosine-protein kinase wzc, similar to UniProtKB:P76387 (nucleotide binding domain similar to that of ParA)- between region 5 and 6 (capsule locus)
NODE12	NODE4	NODE4	C	A	1	internal;5strains	2170389	C	A	nonsense	A2T74_09840	226E*	wzc capsular export gene	5	Tyrosine-protein kinase wzc, similar to UniProtKB:P76387 (nucleotide binding domain similar to that of ParA)- between region 5 and 6 (capsule locus)
NODE25	NODE24	NODE24	C	A	1	internal;9strains	2170464	C	A	nonsense	A2T74_09840	201E*	wzc capsular export gene	5	Tyrosine-protein kinase wzc, similar to UniProtKB:P76387 (nucleotide binding domain similar to that of ParA)- between region 5 and 6 (capsule locus)
NODE16	SRR3312990	CSID3000516091	C	A	1	terminal	2170770	C	A	nonsense	A2T74_09840	99E*	wzc capsular export gene	5	Tyrosine-protein kinase wzc, similar to UniProtKB:P76387 (nucleotide binding domain similar to that of ParA)- between region 5 and 6 (capsule locus)
NODE6	NODE5	NODE5	C	A	1	internal;2strains	2171180	C	A	nonsense	A2T74_09845	203E*	sugar transporter	5	Polysaccharide export outer membrane protein, similar to wza, UniProtKB:P0A930-between region 5 and 6 (capsule locus)
NODE34	SRR3465861	CSID3000516072	C	A	1	terminal	2171195	C	A	nonsense	A2T74_09845	198E*	sugar transporter	5	Polysaccharide export outer membrane protein, similar to wza, UniProtKB:P0A930-between region 5 and 6 (capsule locus)
NODE31	SRR3465878	CSID3000516358	C	A	1	terminal	2171294	C	A	nonsense	A2T74_09845	165E*	sugar transporter	5	Polysaccharide export outer membrane protein, similar to wza, UniProtKB:P0A930-between region 5 and 6 (capsule locus)
NODE60	NODE59	NODE59	C	A	1	internal;26strains	2171516	C	A	nonsense	A2T74_09845	91E*	sugar transporter	5	Polysaccharide export outer membrane protein, similar to wza, UniProtKB:P0A930-between region 5 and 6 (capsule locus); specific alteration of sub-cluster 6
NODE0	SRR3465867	CSID3000516276	G	A	1	terminal	2171597	G	A	nonsense	A2T74_09845	64Q*	sugar transporter	5	Polysaccharide export outer membrane protein, similar to wza, UniProtKB:P0A930-between region 5 and 6 (capsule locus)
NODE16	NODE15	NODE15	C	A	1	internal;3strains	2177521	C	A	nonsense	A2T74_09875	17E*	glycosyl transferase family 1		Polysaccharide export outer membrane protein, similar to wza, UniProtKB:P0A930-between region 5 and 6 (capsule locus)
NODE25	SRR3465869	CSID3000516278	C	A	1	terminal	2180216	C	A	nonsense	A2T74_09890	294E*	hypothetical protein	2	in region 6
NODE31	NODE30	NODE30	C	A	1	internal;5strains	2180579	C	A	ns	A2T74_09890	173DY	hypothetical protein	2	in region 6
NODE0	SRR3465867	CSID3000516276	T	G	1	terminal	2182173	T	G	intergenic					in region 6
NODE0	SRR3313005	CSID3015183688	G	A	1	terminal	2182819	G	A	ns	A2T74_09900	72SF	hypothetical protein		in region 6
NODE0	SRR3313005	CSID3015183688	C	A	1	terminal	2193922	C	A	ns	A2T74_09955	69AS	UDP-N-acetylglucosamine 4-epimerase		an upstream deletion of one G in a run of Gs that results in a frameshift and a stop codon at aa#16
NODE66	SRR3313003	CSID3015183683	C	A	1	terminal	2194382	C	A	ns	A2T74_09960	296DY	undecaprenyl-phosphate alpha-N-acetylglucosaminyl 1-phosphate transferase	3
NODE0	SRR3465867	CSID3000516276	G	T	1	terminal	2194531	G	T	ns	A2T74_09960	246SY	undecaprenyl-phosphate alpha-N-acetylglucosaminyl 1-phosphate transferase	3
NODE13	SRR3240412	CSID3015183678	T	G	1	terminal	2195219	T	G	ns	A2T74_09960	17SR	undecaprenyl-phosphate alpha-N-acetylglucosaminyl 1-phosphate transferase	3
NODE3	NODE2	NODE2	C	A	1	internal;2strains	2199111	C	A	intergenic
NODE35	SRR3465863	CSID3000516134	G	T	1	terminal	2213414	G	T	ns	A2T74_10030	523SY	beta-glucosidase
NODE61	SRR3312996	CSID3000521203	C	A	1	terminal	2216685	C	A	ns	A2T74_10040	392RI	hypothetical protein	6	SusD (Starch Utilization System) family of proteins (pfam07980)
NODE25	SRR3465869	CSID3000516278	C	A	1	terminal	2217012	C	A	ns	A2T74_10040	283RI	hypothetical protein	6	SusD (Starch Utilization System) family of proteins (pfam07980)
NODE25	NODE24	NODE24	C	A	1	internal;9strains	2217307	C	A	ns	A2T74_10040	185DY	hypothetical protein	6	SusD (Starch Utilization System) family of proteins (pfam07980)
NODE62	NODE33	NODE33	C	A	1	internal;3strains	2217345	C	A	ns	A2T74_10040	172RI	hypothetical protein	6	SusD (Starch Utilization System) family of proteins (pfam07980)
NODE13	NODE12	NODE12	C	A	1	internal;13strains	2217445	C	A	nonsense	A2T74_10040	139E*	hypothetical protein	6	SusD (Starch Utilization System) family of proteins (pfam07980)
NODE60	NODE59	NODE59	G	T	1	internal;26strains	2217825	G	T	nonsense	A2T74_10040	12S*	hypothetical protein	6	SusD (Starch Utilization System) family of proteins (pfam07980); specific alteration of sub-cluster 6
NODE0	SRR3313005	CSID3015183688	G	A	1	terminal	2222444	G	A	intergenic
NODE0	SRR3465867	CSID3000516276	G	T	1	terminal	2240875	G	T	ns	A2T74_10150	244FL	antibiotic ABC transporter ATP-binding protein
NODE62	NODE33	NODE33	C	A	1	internal;3strains	2246370	C	A	ns	A2T74_10195	12FL	patatin
NODE52	SRR3465924	CSID3000521792	G	T	1	terminal	2259364	G	T	ns	A2T74_10255	28RI	hypothetical protein
NODE13	SRR3240412	CSID3015183678	G	T	1	terminal	2263535	G	T	ns	A2T74_10285	154QH	NAD(P)H dehydrogenase
NODE0	SRR3313005	CSID3015183688	G	T	1	terminal	2272565	G	T	nonsense	A2T74_10310	1019E*	SusC/RagA family TonB-linked outer membrane protein
NODE67	NODE0	NODE0	T	G	1	internal;2strains	2290550	T	G	intergenic
NODE32	SRR3465873	CSID3000516352	G	T	1	terminal	2301265	G	T	ns	A2T74_10405	262FL	malic enzyme
NODE67	NODE0	NODE0	G	T	1	internal;2strains	2307069	G	T	nonsense	A2T74_10435	349G*	hypothetical protein	2
NODE67	NODE0	NODE0	T	G	1	internal;2strains	2307083	T	G	nonsense	A2T74_10435	353Y*	hypothetical protein	2
NODE34	SRR3465861	CSID3000516072	C	A	1	terminal	2313893	C	A	ns	A2T74_10485	95GV	hypothetical protein
NODE30	NODE29	NODE29	C	A	1	internal;4strains	2320938	C	A	ns	A2T74_10535	793RI	phenylacetic acid degradation bifunctional protein PaaZ
NODE34	SRR3465861	CSID3000516072	G	T	1	terminal	2331637	G	T	ns	A2T74_10590	235PT	1,2-phenylacetyl-CoA epoxidase subunit A
NODE0	SRR3465867	CSID3000516276	G	T	1	terminal	2350454	G	T	ns	A2T74_10660	101ED	sugar hydrolase	2
NODE33	SRR3312997	CSID3000521205	G	T	1	terminal	2350943	G	T	ns	A2T74_10660	264KN	sugar hydrolase	2
NODE0	SRR3313005	CSID3015183688	G	T	1	terminal	2367822	G	T	ns	A2T74_10745	28SY	hypothetical protein		in region 7
NODE30	NODE29	NODE29	G	T	1	internal;4strains	2374601	G	T	ns	A2T74_10775	1387SY	hypothetical protein		Putative deoxyribonuclease RhsC, similar to AA sequence:UniProtKB:E0SGL7 - in region 7
NODE0	SRR3313005	CSID3015183688	G	A	1	terminal	2387782	G	A	ns	A2T74_10825	241EK	hypothetical protein
NODE25	SRR3465869	CSID3000516278	C	A	1	terminal	2399240	C	A	ns	A2T74_10875	205QK	transcriptional regulator
NODE0	SRR3313005	CSID3015183688	G	A	1	terminal	2407806	G	A	ns	A2T74_10920	212AV	hypothetical protein
NODE66	SRR3313003	CSID3015183683	G	T	1	terminal	2409587	G	T	nonsense	A2T74_10925	281E*	peptide-binding protein
NODE6	SRR3240401	CSID3000516069	C	A	1	terminal	2441384	C	A	ns	A2T74_11020	197RI	hypothetical protein
NODE66	SRR3313003	CSID3015183683	C	A	1	terminal	2462405	C	A	nonsense	A2T74_11100	453E*	SusC/RagA family TonB-linked outer membrane protein
NODE65	NODE64	NODE64	A	G	unknown	internal;66strains	2468338	A	G	ns	A2T74_11125	85QR	histidine kinase	2
NODE25	SRR3465869	CSID3000516278	G	T	1	terminal	2468419	G	T	ns	A2T74_11125	112GV	histidine kinase	2
NODE0	SRR3313005	CSID3015183688	C	T	1	terminal	2487753	C	T	ns	A2T74_11215	229VI	4Fe-4S ferredoxin
NODE59	NODE58	NODE58	G	T	1	internal;15strains	2502697	G	T	ns	A2T74_11275	147PT	homoserine acetyltransferase
NODE0	SRR3313005	CSID3015183688	G	A	1	terminal	2505237	G	A	ns	A2T74_11290	98GS	glucosidase	2
NODE0	SRR3313005	CSID3015183688	T	C	1	terminal	2506179	T	C	ns	A2T74_11290	412WR	glucosidase	2
NODE0	SRR3313005	CSID3015183688	G	A	1	terminal	2508284	G	A	s	A2T74_11295	343AA	hypothetical protein
NODE25	SRR3465869	CSID3000516278	C	A	1	terminal	2518878	C	A	intergenic
NODE52	SRR3465924	CSID3000521792	G	A	1	terminal	2552546	G	A	s	A2T74_11550	39TT	50S ribosomal protein L3
NODE34	SRR3465861	CSID3000516072	C	A	1	terminal	2561855	C	A	intergenic
NODE0	SRR3465867	CSID3000516276	G	T	1	terminal	2566853	G	T	ns	A2T74_11600	236GV	hypothetical protein
NODE30	NODE29	NODE29	G	T	1	internal;4strains	2588157	G	T	intergenic
NODE13	SRR3240412	CSID3015183678	C	A	1	terminal	2590195	C	A	ns	A2T74_11715	113PH	protease
NODE59	NODE58	NODE58	C	A	1	internal;15strains	2613331	C	A	ns	A2T74_11800	319LM	mannose-6-phosphate isomerase
NODE0	SRR3313005	CSID3015183688	G	A	1	terminal	2627383	G	A	ns	A2T74_11845	566AV	amino acid ABC transporter substrate-binding protein
NODE30	NODE29	NODE29	G	T	1	internal;4strains	2635649	G	T	ns	A2T74_11865	529SY	hypothetical protein
NODE31	SRR3465878	CSID3000516358	C	A	1	terminal	2639649	C	A	ns	A2T74_11885	329GV	carbohydrate-binding protein SusD
NODE0	SRR3313005	CSID3015183688	C	T	1	terminal	2649657	C	T	ns	A2T74_11905	70DN	SusC/RagA family TonB-linked outer membrane protein
NODE0	SRR3313005	CSID3015183688	G	T	1	terminal	2661772	G	T	s	A2T74_11935	480II	translation initiation factor IF-2
NODE41	NODE40	NODE40	C	A	1	internal;2strains	2698106	C	A	ns	A2T74_12065	96TN	ATP-binding protein
NODE62	NODE33	NODE33	C	A	1	internal;3strains	2704198	C	A	ns	A2T74_12090	331WC	peptidase
NODE0	SRR3313005	CSID3015183688	C	A	1	terminal	2709195	C	A	ns	A2T74_12100	93SI	beta-glycosidase		in region 8
NODE66	NODE65	NODE65	T	G	unknown	internal;51strains	2730075	T	G	ns	A2T74_12170	171SA	enoyl-CoA hydratase
NODE34	SRR3465861	CSID3000516072	C	A	1	terminal	2732529	C	A	ns	A2T74_12190	164RI	type B chloramphenicol O-acetyltransferase
NODE20	SRR3240413	CSID3015183681	C	A	1	terminal	2738425	C	A	nonsense	A2T74_12220	188E*	hypothetical protein
NODE25	SRR3465869	CSID3000516278	C	A	1	terminal	2747105	C	A	ns	A2T74_12265	161GV	RNA polymerase subunit sigma-24
NODE16	SRR3312990	CSID3000516091	G	T	1	terminal	2759644	G	T	ns	A2T74_12310	29SY	acetylornithine deacetylase
NODE19	SRR3710656	CSID3000516067	C	A	1	terminal	2767983	C	A	ns	A2T74_12355	30DY	Crp/Fnr family transcriptional regulator
NODE0	SRR3313005	CSID3015183688	T	C	1	terminal	2791260	T	C	ns	A2T74_12450	98LS	bifunctional 5,10-methylene-tetrahydrofolate dehydrogenase/5,10-methylene-tetrahydrofolate cyclohydrolase
NODE6	SRR3240401	CSID3000516069	C	A	1	terminal	2820913	C	A	ns	A2T74_12600	280MI	secretion protein HlyD
NODE0	SRR3313005	CSID3015183688	T	C	1	terminal	2825621	T	C	ns	A2T74_12630	16IT	hypothetical protein
NODE0	SRR3313005	CSID3015183688	G	T	1	terminal	2831962	G	T	ns	A2T74_12660	114LM	tRNA-2-methylthio-N(6)-dimethylallyladenosine synthase MiaB
NODE19	SRR3465925	CSID3000521794	G	T	1	terminal	2852383	G	T	ns	A2T74_12750	331RI	aromatic hydrocarbon degradation protein
NODE0	SRR3313005	CSID3015183688	G	T	1	terminal	2860625	G	T	ns	A2T74_12790	239DY	class II fructose-bisphosphate aldolase
NODE0	SRR3465867	CSID3000516276	G	T	1	terminal	2918480	G	T	ns	A2T74_13065	143LI	TonB-dependent receptor
NODE17	SRR3240399	CSID3000516026	C	A	1	terminal	2936785	C	A	ns	A2T74_13150	95SY	hypothetical protein
NODE61	SRR3312996	CSID3000521203	G	T	1	terminal	2937988	G	T	ns	A2T74_13155	341SY	hypothetical protein
NODE0	SRR3313005	CSID3015183688	G	T	1	terminal	2943008	G	T	intergenic
NODE5	SRR3313002	CSID3015183682	G	T	1	terminal	2958112	G	T	intergenic
NODE16	SRR3312990	CSID3000516091	C	A	1	terminal	2962867	C	A	ns	A2T74_13280	765DY	bifunctional UDP-N-acetylmuramoyl-tripeptide:D-alanyl-D-alanine ligase/alanine racemase	2
NODE9	NODE8	NODE8	C	A	1	internal;3strains	2963066	C	A	ns	A2T74_13280	698QH	bifunctional UDP-N-acetylmuramoyl-tripeptide:D-alanyl-D-alanine ligase/alanine racemase	2
NODE66	SRR3313003	CSID3015183683	G	T	1	terminal	2970820	G	T	ns	A2T74_13310	307CF	hypothetical protein
NODE34	SRR3465861	CSID3000516072	T	A	1	terminal	2977058	T	A	ns	A2T74_13340	687WR	tail-specific protease
NODE0	SRR3313005	CSID3015183688	C	A	1	terminal	2992868	C	A	intergenic
NODE20	SRR3240413	CSID3015183681	C	A	1	terminal	2996027	C	A	ns	A2T74_13440	151LM	glucosamine-6-phosphate deaminase
NODE0	SRR3313005	CSID3015183688	A	G	1	terminal	3014369	A	G	ns	A2T74_13535	149YH	acyltransferase
NODE66	SRR3313003	CSID3015183683	G	T	1	terminal	3019297	G	T	ns	A2T74_13550	450GV	sulfatase
NODE34	SRR3465861	CSID3000516072	C	A	1	terminal	3020625	C	A	ns	A2T74_13560	80SY	50S ribosomal protein L27
NODE63	NODE62	NODE62	C	A	1	internal;32strains	3025503	C	A	ns	A2T74_13575	175RI	hypothetical protein
NODE41	SRR3240400	CSID3000516068	T	A	1	terminal	3029641	T	A	ns	A2T74_13595	425NK	preprotein translocase subunit SecA
NODE60	NODE59	NODE59	C	A	1	internal;26strains	3095134	C	A	nonsense	A2T74_13905	251E*	rhomboid family intramembrane serine protease
NODE0	SRR3313005	CSID3015183688	C	A	1	terminal	3134677	C	A	nonsense	A2T74_14100	834E*	DNA mismatch repair protein MutS	2
NODE36	SRR3312987	CSID3000516027	C	A	1	terminal	3135879	C	A	ns	A2T74_14100	433RI	DNA mismatch repair protein MutS	2
NODE26	NODE16	NODE16	G	T	1	internal;4strains	3142055	G	T	nonsense	A2T74_14130	32E*	peptidase S41
NODE37	SRR3312985	CSID3000515961	G	T	1	terminal	3157237	G	T	ns	A2T74_14190	128QH	hypothetical protein
NODE0	SRR3313005	CSID3015183688	T	C	1	terminal	3183167	T	C	ns	A2T74_14325	458IM	mannitol dehydrogenase
NODE37	NODE36	NODE36	C	A	1	internal;2strains	3198367	C	A	ns	A2T74_14380	463LI	isoleucine--tRNA ligase
NODE65	NODE64	NODE64	A	C	unknown	internal;66strains	3200563	A	C	ns	A2T74_14385	38LF	molecular chaperone DnaK
NODE8	NODE7	NODE7	G	T	1	internal;2strains	3252471	G	T	ns	A2T74_14635	454QH	IMP dehydrogenase
NODE49	NODE48	NODE48	C	A	1	internal;2strains	3255024	C	A	nonsense	A2T74_14645	250E*	hypothetical protein
NODE0	SRR3313005	CSID3015183688	A	G	1	terminal	3281649	A	G	s	A2T74_14770	7SS	hypothetical protein
NODE19	SRR3465925	CSID3000521794	A	C	1	terminal	3294473	A	C	ns	A2T74_14830	28TP	biopolymer transporter ExbD
NODE34	SRR3465861	CSID3000516072	G	T	1	terminal	3301671	G	T	ns	A2T74_14870	430RI	two-component sensor histidine kinase
NODE67	NODE0	NODE0	C	A	1	internal;2strains	3307479	C	A	ns	A2T74_14890	341DY	ABC transporter
NODE66	SRR3313003	CSID3015183683	G	T	1	terminal	3310338	G	T	nonsense	A2T74_14905	92E*	preprotein translocase subunit YajC
NODE3	NODE2	NODE2	C	A	1	internal;2strains	3310629	C	A	ns	A2T74_14910	283DY	dihydroorotate oxidase
NODE9	SRR3313000	CSID3015183676	G	T	1	terminal	3327784	G	T	ns	A2T74_14985	149QH	hypothetical protein
NODE66	SRR3313003	CSID3015183683	G	T	1	terminal	3355820	G	T	ns	A2T74_15120	113QH	hypothetical protein
NODE67	NODE0	NODE0	T	G	1	internal;2strains	3359992	T	G	ns	A2T74_15135	839ML	DNA helicase UvrD
NODE0	SRR3313005	CSID3015183688	C	T	1	terminal	3368538	C	T	ns	A2T74_15200	44AT	transcriptional regulator	2
NODE30	SRR3465877	CSID3000516357	G	T	1	terminal	3368543	G	T	ns	A2T74_15200	42SY	transcriptional regulator	2
NODE65	NODE64	NODE64	A	C	unknown	internal;66strains	3381586	A	C	intergenic
NODE61	SRR3312996	CSID3000521203	C	T	1	terminal	3401172	C	T	ns	A2T74_15380	128PL	hypothetical protein
NODE20	SRR3240413	CSID3015183681	G	T	1	terminal	3408923	G	T	ns	A2T74_15420	72ED	signal recognition particle-docking protein FtsY
NODE30	SRR3465877	CSID3000516357	C	A	1	terminal	3413985	C	A	intergenic
NODE13	SRR3240412	CSID3015183678	G	T	1	terminal	3435240	G	T	ns	A2T74_15540	60SY	universal stress protein UspA
NODE13	SRR3240412	CSID3015183678	G	T	1	terminal	3436295	G	T	ns	A2T74_15550	192AD	DNA polymerase III subunit epsilon
NODE63	NODE31	NODE31	G	T	1	internal;6strains	3448574	G	T	ns	A2T74_15620	37ED	pyridoxamine 5'-phosphate oxidase
NODE66	SRR3313003	CSID3015183683	G	T	1	terminal	3461668	G	T	ns	A2T74_15690	303QH	transporter
NODE49	SRR3465882	CSID3000516625	C	A	1	terminal	3467858	C	A	ns	A2T74_15725	52KN	hypothetical protein
NODE16	SRR3312990	CSID3000516091	C	A	1	terminal	3516724	C	A	nonsense	A2T74_15945	246S*	hypothetical protein		Nisin biosynthesis protein NisC, similar to AA sequence:UniProtKB:Q03202 - in region 12
NODE51	NODE50	NODE50	G	T	1	internal;2strains	3519278	G	T	ns	A2T74_15950	678RI	hypothetical protein		in region 12
NODE31	SRR3465878	CSID3000516358	G	T	1	terminal	3549276	G	T	ns	A2T74_16100	6SI	glycosyl transferase family 2
NODE0	SRR3313005	CSID3015183688	A	G	1	terminal	3557928	A	G	s	A2T74_16135	327YY	ferrichrome-iron receptor
NODE20	SRR3240413	CSID3015183681	G	T	1	terminal	3580000	G	T	ns	A2T74_16245	53LI	methionyl-tRNA formyltransferase	2
NODE13	SRR3240412	CSID3015183678	G	T	1	terminal	3580093	G	T	ns	A2T74_16245	22LM	methionyl-tRNA formyltransferase	2
NODE45	SRR3465862	CSID3000516133	C	A	1	terminal	3595178	C	A	ns	A2T74_16315	21RM	energy transducer TonB
NODE0	SRR3313005	CSID3015183688	C	A	1	terminal	3612133	C	A	s	A2T74_16380	12II	C4-dicarboxylate ABC transporter
NODE5	SRR3465866	CSID3000516189	G	T	1	terminal	3612973	G	T	ns	A2T74_16380	292KN	C4-dicarboxylate ABC transporter
NODE5	SRR3465866	CSID3000516189	C	A	1	terminal	3617429	C	A	ns	A2T74_16395	612FL	hypothetical protein
NODE0	SRR3313005	CSID3015183688	C	T	1	terminal	3646709	C	T	intergenic
NODE67	NODE0	NODE0	G	T	1	internal;2strains	3655198	G	T	s	A2T74_16590	148PP	hypothetical protein
NODE66	SRR3313003	CSID3015183683	C	A	1	terminal	3671666	C	A	ns	A2T74_16665	553DY	metallophosphoesterase
NODE33	SRR3312997	CSID3000521205	G	T	1	terminal	3690228	G	T	ns	A2T74_16740	158LI	NADH-quinone oxidoreductase subunit E
NODE0	SRR3313005	CSID3015183688	C	T	1	terminal	3706906	C	T	ns	A2T74_16835	582DN	hypothetical protein
NODE30	NODE29	NODE29	G	T	1	internal;4strains	3718146	G	T	ns	A2T74_16890	270RI	nucleotide pyrophosphatase
NODE25	NODE24	NODE24	G	T	1	internal;9strains	3718792	G	T	ns	A2T74_16895	61ED	SusC/RagA family TonB-linked outer membrane protein
NODE34	SRR3465861	CSID3000516072	G	T	1	terminal	3724102	G	T	intergenic
NODE0	SRR3313005	CSID3015183688	C	A	1	terminal	3725812	C	A	s	A2T74_16915	61LL	hypothetical protein
NODE41	NODE40	NODE40	G	T	1	internal;2strains	3747734	G	T	nonsense	A2T74_17015	141G*	peptidase
NODE19	SRR3465925	CSID3000521794	G	T	1	terminal	3756396	G	T	ns	A2T74_17055	147RI	histidine kinase
NODE30	NODE29	NODE29	G	T	1	internal;4strains	3759124	G	T	ns	A2T74_17070	158PQ	3-hydroxybutyryl-CoA dehydrogenase
NODE0	SRR3313005	CSID3015183688	C	T	1	terminal	3761579	C	T	ns	A2T74_17075	14AT	oleate hydratase
NODE49	SRR3465882	CSID3000516625	G	T	1	terminal	3765338	G	T	nonsense	A2T74_17090	244E*	porin
NODE20	SRR3240411	CSID3015183675	C	A	1	terminal	3867704	C	A	ns	A2T74_17560	71HN	biotin synthase BioB
NODE0	SRR3313005	CSID3015183688	C	A	1	terminal	3874330	C	A	ns	A2T74_17600	330LM	nitric oxide reductase large subunit
NODE0	SRR3313005	CSID3015183688	G	A	1	terminal	3879796	G	A	ns	A2T74_17625	135GE	hypothetical protein
NODE0	SRR3313005	CSID3015183688	C	T	1	terminal	3884124	C	T	ns	A2T74_17635	165EK	multidrug transporter AcrB
NODE43	NODE42	NODE42	G	T	1	internal;4strains	3899173	G	T	ns	A2T74_17695	157GC	hypothetical protein
# ns: non-synonymous; s: synonymous
& Node numbers correspond to the SNP-based tree that is given in Newick format in the supplementary information
@ The total number of alterations of the protein is given for proteins with more than one alteration
