# Supplementary material for: Evolutionary dynamics and genomic features of the Elizabethkingia anophelis 2015 to 2016 Wisconsin outbreak strain
Source: Nat Commun. 2017 May 24;8:15483. doi: 10.1038/ncomms15483 (PMC5458099; doi:10.1038/ncomms15483)
Supplement: Supplementary Data 3 — Genomic features and annotations associated with the Wisconsin outbreak specific regions and deletion in 4 outbreak strains [file ncomms15483-s3.xlsx]

## Sheet: Sheet1
Supplementary Data 3: Table. Genomic features and annotations associated with the Wisconsin outbreak specific regions* and deletion in 4 outbreak strains
Region	CDS	found in # other genomes	fond in # outbreak genomes	start	end	strand	Gene_name	Annotation (Prokka)
Region_1	ELAN.0416.00034.i0001_03624	3	69	3926747	3927160	C	NA	hypothetical protein
Region_1	ELAN.0416.00034.i0001_03625	5	69	3927145	3928545	C	NA	hypothetical protein
Region_1	ELAN.0416.00034.i0001_03626	4	69	3928721	3929134	D	NA	Helix-turn-helix domain protein, motif:Pfam:PF12844.1
Region_1	ELAN.0416.00034.i0001_03627	1	69	3929191	3929793	C	hin_2	DNA-invertase hin, similar to AA sequence:UniProtKB:P03013
Region_1	ELAN.0416.00034.i0001_03628	0	69	3930141	3930545	D	NA	hypothetical protein
Region_1	ELAN.0416.00034.b0001_03629	1	69	3930529	3930912	C	NA	hypothetical protein
Region_1	ELAN.0416.00034.b0001_00001	0	69	3335	4708	C	NA	hypothetical protein
Region_1	ELAN.0416.00034.i0001_00002	0	69	4695	6374	C	NA	recombination protein F, motif:CLUSTERS:PRK00064
Region_1	ELAN.0416.00034.i0001_00003	0	69	6384	7742	C	NA	Type I restriction modification DNA specificity domain protein, motif:Pfam:PF01420.13
Region_1	ELAN.0416.00034.i0001_00004	0	69	7742	10000	C	NA	putative type restriction enzyme P, M protein, similar to AA sequence:UniProtKB:Q89Z59
Region_1	ELAN.0416.00034.i0001_00005	0	69	10002	10253	C	NA	Helix-turn-helix, motif:Pfam:PF01381.16
Isolated	ELAN.0416.00034.i0001_00008	5	69	14923	15477	C	NA	hypothetical protein
Isolated	ELAN.0416.00034.i0001_00068	7	69	81564	82178	C	NA	hypothetical protein
Isolated	ELAN.0416.00034.i0001_00070	5	69	83614	84963	C	NA	hypothetical protein
SmallRegion	ELAN.0416.00034.i0001_00181	8	69	206317	207213	C	NA	hypothetical protein
SmallRegion	ELAN.0416.00034.i0001_00182	7	69	207330	208022	D	NA	hypothetical protein
SmallRegion	ELAN.0416.00034.i0001_00183	8	69	208035	208373	D	NA	hypothetical protein
SmallRegion	ELAN.0416.00034.i0001_00241	1	68	278726	279172	D	NA	hypothetical protein
SmallRegion	ELAN.0416.00034.i0001_00242	1	69	279319	279570	D	parD1	Antitoxin, ParD1, similar to AA, sequence:UniProtKB:P58091
SmallRegion	ELAN.0416.00034.i0001_00243	1	69	279563	279862	D	parE1	Toxin ParE1 similar to AA sequence:UniProtKB:P95255
SmallRegion	ELAN.0416.00034.i0001_00244	1	69	280033	280686	D	NA	hypothetical protein
Region_2	ELAN.0416.00034.i0001_00257	13	69	292287	293537	D	xerD_1	Tyrosine recombinase XerD, sequence:UniProtKB:P0A0P0
Region_2	ELAN.0416.00034.i0001_00258	10	69	294189	294581	D	ssb_1	Single-stranded DNA-binding protei,n similar to AA sequence:UniProtKB:Q9RY51
Region_2	ELAN.0416.00034.i0001_00259	13	69	294627	295700	D	NA	hypothetical protein
Region_2	ELAN.0416.00034.i0001_00260	6	69	295753	295947	D	NA	hypothetical protein
Region_2	ELAN.0416.00034.i0001_00261	6	69	295974	296312	D	NA	hypothetical protein
Region_2	ELAN.0416.00034.i0001_00262	8	69	296337	296945	D	NA	hypothetical protein
Region_2	ELAN.0416.00034.i0001_00263	15	69	296963	297181	D	NA	hypothetical protein
Region_2	ELAN.0416.00034.i0001_00264	6	69	297200	298363	D	NA	hypothetical protein
Region_2	ELAN.0416.00034.i0001_00265	8	69	298360	299082	D	NA	hypothetical protein
Region_2	ELAN.0416.00034.i0001_00266	8	69	299079	299885	D	NA	thiamine biosynthesis protein ThiF, motif:CLUSTERS:PRK08644
Region_2	ELAN.0416.00034.i0001_00267	6	69	299758	300147	C	NA	hypothetical protein
Region_2	ELAN.0416.00034.i0001_00268	6	69	300101	300487	C	NA	Response regulator receiver domain protein, motif:Pfam:PF00072.18
Region_2	ELAN.0416.00034.i0001_00269	11	69	300770	301063	C	NA	Helix-turn-helix domain protein, motif:Pfam:PF12728.1
Region_2	ELAN.0416.00034.i0001_00270	11	69	301044	301355	C	NA	Helix-turn-helix domain protein, motif:Pfam:PF12728.1
Region_2	ELAN.0416.00034.i0001_00271	6	69	301497	301940	C	NA	Glyoxalase-like domain protein, motif:Pfam:PF12681.1
Region_2	ELAN.0416.00034.i0001_00272	6	69	301975	302256	C	NA	hypothetical protein
Region_2	ELAN.0416.00034.i0001_00273	13	69	302371	302820	C	NA	DUF based on B. Theta Gene description, motif:Pfam:PF12988.1
Region_2	ELAN.0416.00034.i0001_00274	13	69	302832	303392	C	B_traO	Conjugative transposon protein TraO, motif:Pfam:PF10626.3
Region_2	ELAN.0416.00034.i0001_00275	13	69	303414	304316	C	B_traN	hypothetical protein
Region_2	ELAN.0416.00034.i0001_00276	13	69	304342	305682	C	B_traM	hypothetical protein
Region_2	ELAN.0416.00034.i0001_00277	6	69	305669	305956	C	NA	hypothetical protein
Region_2	ELAN.0416.00034.i0001_00278	6	69	305977	306408	C	NA	hypothetical protein
Region_2	ELAN.0416.00034.i0001_00279	19	69	306420	307043	C	B_traK	hypothetical protein
Region_2	ELAN.0416.00034.i0001_00280	17	69	307068	308063	C	B_traJ	hypothetical protein, motif:Pfam:PF07863.5
Region_2	ELAN.0416.00034.i0001_00281	19	69	308066	308698	C	B_traI	hypothetical protein, similar to AA sequence:UniProtKB:Q9R2W4
Region_2	ELAN.0416.00034.i0001_00282	19	69	308726	311227	C	virB4	Type IV secretion system protein virB4
Region_2	ELAN.0416.00034.i0001_00283	9	69	311224	311556	C	B_traF	hypothetical protein
Region_2	ELAN.0416.00034.i0001_00284	19	69	311569	311874	C	B_traE	hypothetical protein
Region_2	ELAN.0416.00034.i0001_00285	8	69	312079	312363	D	NA	Helix-turn-helix domain protein, motif:Pfam:PF12844.1
Region_2	ELAN.0416.00034.i0001_00286	8	69	312421	313626	D	NA	hypothetical protein
Region_2	ELAN.0416.00034.i0001_00287	8	69	313629	315383	D	NA	AAA-like domain protein, motif:Pfam:PF12846.1
Region_2	ELAN.0416.00034.i0001_00288	6	69	315421	316053	C	NA	hypothetical protein
Region_2	ELAN.0416.00034.i0001_00289	6	69	316056	316328	C	NA	hypothetical protein
Region_2	ELAN.0416.00034.i0001_00290	8	69	316340	316777	C	NA	hypothetical protein
Region_2	ELAN.0416.00034.i0001_00291	9	69	316783	317550	C	NA	CobQ/CobB/MinD/ParA nucleotide binding domain protein, motif:Pfam:PF01656.17
Region_2	ELAN.0416.00034.i0001_00292	11	69	318290	318733	D	NA	hypothetical protein
Region_2	ELAN.0416.00034.i0001_00293	13	69	318730	320019	D	mob	Relaxase/Mobilisation nuclease domain protein MOBP1, motif:Pfam:PF03432.8
Region_2	ELAN.0416.00034.i0001_00294	19	69	320121	322121	D	t4cp2	TraM recognition site of TraD and TraG protein, motif:Pfam:PF12696.1
Region_2	ELAN.0416.00034.i0001_00295	8	69	322233	322643	D	NA	hypothetical protein
Region_2	ELAN.0416.00034.i0001_00296	8	69	322735	322998	D	NA	hypothetical protein
Region_2	ELAN.0416.00034.i0001_00297	8	69	323118	323801	D	NA	hypothetical protein
Region_2	ELAN.0416.00034.i0001_00298	8	69	323813	324421	D	NA	hypothetical protein
Region_2	ELAN.0416.00034.i0001_00299	8	69	324443	328837	D	czcA_1	Cobalt-zinc-cadmium resistance protein CzcA, similar to AA sequence:UniProtKB:P13511
Region_2	ELAN.0416.00034.i0001_00300	8	69	328858	330054	D	cnrB_1	Nickel and cobalt resistance protein CnrB, similar to AA sequence:UniProtKB:P37973
Region_2	ELAN.0416.00034.i0001_00301	8	69	330270	332108	D	copA_1	Copper-exporting P-type ATPase A, similar to AA sequence:UniProtKB:Q7A3E6
Region_2	ELAN.0416.00034.i0001_00302	8	69	332139	332561	D	NA	hypothetical protein
Region_2	ELAN.0416.00034.i0001_00303	6	69	333018	333383	D	NA	hypothetical protein
Region_2	ELAN.0416.00034.i0001_00304	8	69	333456	335861	D	hemR	Hemin receptor precursor, similar to AA sequence:UniProtKB:P31499
Region_2	ELAN.0416.00034.i0001_00305	5	69	335891	336364	D	NA	hypothetical protein
Region_2	ELAN.0416.00034.i0001_00306	5	69	336609	336947	D	MerC	MerC mercury resistance protein; motif:Pfam:PF03203.8
Region_2	ELAN.0416.00034.i0001_00307	8	69	336985	338211	D	NA	enterobactin exporter EntS protein, motif:CLUSTERS:PRK10489
Region_2	ELAN.0416.00034.i0001_00308	6	69	338261	339085	D	RteC	RteC protein, motif:Pfam:PF09357.4
Region_2	ELAN.0416.00034.i0001_00309	11	69	339193	344622	C	Mtase	N-6 DNA Methylase protein, motif:Pfam:PF02384.10
Region_2	ELAN.0416.00034.i0001_00310	11	69	344609	345046	C	NA	hypothetical protein
Region_2	ELAN.0416.00034.i0001_00311	5	69	345233	347362	D	NA	hypothetical protein
Region_2	ELAN.0416.00034.i0001_00312	5	69	347381	348139	D	NA	hypothetical protein
Region_2	ELAN.0416.00034.i0001_00313	13	69	348169	349050	C	NA	ORF6N domain protein, motif:Pfam:PF10543.3
Region_2	ELAN.0416.00034.i0001_00314	13	69	349040	351133	C	topB_2	DNA topoisomerase 3, similar to AA sequence:UniProtKB:P14294
Region_2	ELAN.0416.00034.i0001_00315	5	68	351136	352617	C	NA	hypothetical protein
Region_2	ELAN.0416.00034.i0001_00316	13	69	352717	353010	C	NA	Helix-turn-helix domain protein, motif:Pfam:PF12728.1
Region_2	ELAN.0416.00034.i0001_00317	12	69	353039	353389	C	NA	Helix-turn-helix domain protein, motif:Pfam:PF12728.1
Region_2	ELAN.0416.00034.i0001_00318	6	69	353656	354501	C	RteC	RteC protein
Isolated	ELAN.0416.00034.i0001_00334	2	69	372071	373384	C	ptrA_1	Protease 3 precursor, similar to AA sequence:UniProtKB:P05458
Isolated	ELAN.0416.00034.i0001_00387	6	69	420652	422220	D	NA	hypothetical protein
Isolated	ELAN.0416.00034.i0001_00411	5	69	448494	449675	D	NA	hypothetical protein
Isolated	ELAN.0416.00034.i0001_00434	5	69	473282	474364	D	NA	hypothetical protein
Isolated	ELAN.0416.00034.i0001_00441	7	69	482902	483120	C	NA	hypothetical protein
Isolated	ELAN.0416.00034.i0001_00519	1	69	567269	567385	C	NA	hypothetical protein
Isolated	ELAN.0416.00034.i0001_00520	1	69	567382	567480	C	NA	hypothetical protein
Region_3	ELAN.0416.00034.i0001_00552	6	69	599595	601550	C	NA	hypothetical protein
Region_3	ELAN.0416.00034.i0001_00553	6	69	601557	601772	C	NA	hypothetical protein
Region_3	ELAN.0416.00034.i0001_00554	5	69	602525	604306	D	NA	Tetratricopeptide repeat protein. motif:Pfam:PF00515.22
Region_3	ELAN.0416.00034.i0001_00555	6	69	604750	604938	D	NA	hypothetical protein
Region_3	ELAN.0416.00034.i0001_00556	6	69	604964	606529	D	NA	hypothetical protein
Isolated	ELAN.0416.00034.i0001_00559	6	69	609840	609995	D	NA	hypothetical protein
SmallRegion	ELAN.0416.00034.i0001_00601	7	67	655595	655819	C	NA	hypothetical protein
SmallRegion	ELAN.0416.00034.i0001_00602	3	69	656392	657741	C	NA	thiol-disulfide oxidoreductase. motif:CLUSTERS:PRK03147
SmallRegion	ELAN.0416.00034.i0001_00603	0	69	657792	657923	C	NA	hypothetical protein
SmallRegion	ELAN.0416.00034.i0001_00604	3	69	658008	659705	C	NA	hypothetical protein
Isolated	ELAN.0416.00034.i0001_00640	5	69	696711	696845	C	NA	hypothetical protein
Isolated	ELAN.0416.00034.i0001_00695	8	69	759191	760162	C	NA	hypothetical protein
Isolated	ELAN.0416.00034.i0001_00891	7	69	968491	968943	C	NA	Transposase IS200-like protein. motif:Pfam:PF01797.10
Isolated	ELAN.0416.00034.i0001_00924	5	69	1000266	1000457	D	NA	hypothetical protein
Isolated	ELAN.0416.00034.i0001_00937	2	69	1013510	1013740	D	NA	hypothetical protein
Isolated	ELAN.0416.00034.i0001_00967	8	69	1049071	1049814	C	NA	Protein of unknown function (Porph_ging). motif:Pfam:PF09697.4
Region_4	ELAN.0416.00034.i0001_01106	0	69	1200465	1202666	D	NA	hypothetical protein
Region_4	ELAN.0416.00034.i0001_01107	0	69	1202702	1203739	D	yejK	Nucleoid-associated protein YejK, similar to AA sequence:UniProtKB:P33920
Region_4	ELAN.0416.00034.i0001_01108	0	69	1203745	1205019	D	NA	hypothetical protein
Region_4	ELAN.0416.00034.i0001_01109	0	69	1205069	1206046	C	NA	hypothetical protein
Region_4	ELAN.0416.00034.i0001_01110	0	69	1206046	1208901	C	NA	hypothetical protein
Region_4	ELAN.0416.00034.i0001_01111	4	69	1209304	1209687	C	NA	hypothetical protein
Region_4	ELAN.0416.00034.i0001_01112	7	69	1209726	1210295	C	NA	hypothetical protein
Region_4	ELAN.0416.00034.i0001_01113	3	69	1210337	1210777	D	NA	Helix-turn-helix domain protein, motif:Pfam:PF12844.1
Region_4	ELAN.0416.00034.i0001_01114	2	69	1210806	1212275	D	NA	hypothetical protein
Region_4	ELAN.0416.00034.i0001_01115	0	69	1212360	1212902	D	NA	hypothetical protein
Region_4	ELAN.0416.00034.i0001_01116	0	69	1213009	1217244	D	NA	hypothetical protein
Region_4	ELAN.0416.00034.i0001_01117	8	69	1217723	1218637	D	NA	YDG/SRA domain protein, motif:Pfam:PF02182.11
Region_4	ELAN.0416.00034.i0001_01118	8	69	1218624	1219016	D	nudG	CTP pyrophosphohydrolase, similar to AA sequence:UniProtKB:P77788
SmallRegion	ELAN.0416.00034.i0001_01273	0	69	1387001	1388518	C	NA	hypothetical protein
SmallRegion	ELAN.0416.00034.i0001_01274	0	69	1388656	1389357	C	NA	hypothetical protein
SmallRegion	ELAN.0416.00034.i0001_01275	2	69	1389431	1390270	C	NA	DNA-binding transcriptional activator FeaR, motif:CLUSTERS:PRK09685
SmallRegion	ELAN.0416.00034.i0001_01309	1	69	1427571	1428146	C	NA	hypothetical protein
SmallRegion	ELAN.0416.00034.i0001_01310	1	69	1428146	1428550	C	NA	hypothetical protein
SmallRegion	ELAN.0416.00034.i0001_01311	1	69	1428701	1429102	C	vapC	tRNA(fMet)-specific endonuclease VapC, similaro to AA sequence:UniProtKB:Q8ZM86
SmallRegion	ELAN.0416.00034.i0001_01312	1	69	1429099	1429347	C	NA	hypothetical protein
Isolated	ELAN.0416.00034.i0001_01340	6	65	1458183	1458278	C	NA	hypothetical protein
Isolated	ELAN.0416.00034.i0001_01350	0	69	1470748	1470948	D	NA	hypothetical protein
Isolated	ELAN.0416.00034.i0001_01561	6	69	1710728	1712065	D	NA	hypothetical protein
Isolated	ELAN.0416.00034.i0001_01665	0	69	1819974	1820222	C	NA	hypothetical protein
Isolated	ELAN.0416.00034.i0001_01728	2	69	1893923	1894849	C	NA	hypothetical protein
Isolated	ELAN.0416.00034.i0001_01729	0	69	1894794	1896143	C	NA	hypothetical protein
Isolated	ELAN.0416.00034.i0001_01748	5	69	1909841	1910038	C	NA	hypothetical protein
Isolated	ELAN.0416.00034.i0001_01770	6	69	1930223	1930417	C	NA	hypothetical protein
Isolated	ELAN.0416.00034.i0001_01786	0	69	1942613	1943332	D	pheS_2	phenylalanine-tRNA ligase alpha subunit, similar to AA sequence:UniProtKB:P08312
Isolated	ELAN.0416.00034.i0001_01787	0	69	1943365	1943646	D	NA	phenylalanyl-tRNA synthetase subunit beta, motif:CLUSTERS:PRK00629
Isolated	ELAN.0416.00034.i0001_01803	3	69	1967236	1967682	D	NA	hypothetical protein
Isolated	ELAN.0416.00034.i0001_01817	2	69	1980124	1980360	C	NA	hypothetical protein
SmallRegion	ELAN.0416.00034.i0001_01900	4	69	2060711	2060899	C	ngl	Peptide-N(4)-(N-acetyl-beta-D-glucosaminyl)asparagine amidase F precursor, similar to AA sequence:UniProtKB:P21163
SmallRegion	ELAN.0416.00034.i0001_01901	5	69	2061029	2061454	D	NA	hypothetical protein
SmallRegion	ELAN.0416.00034.i0001_01902	5	69	2061747	2062091	D	NA	hypothetical protein
Isolated	ELAN.0416.00034.i0001_01944	0	66	2112640	2113050	C	cysK_1	Cysteine synthase, similar to AA sequence:UniProtKB:P63871
Isolated	ELAN.0416.00034.i0001_01945	0	66	2113177	2113551	C	cysK_2	Cysteine synthase, similar to AA sequence:UniProtKB:Q5XAQ3
Region_5	ELAN.0416.00034.i0001_01976	6	69	2142546	2143136	C	wcaJ	UDP-glucose:undecaprenyl-phosphate glucose-1-phosphate transferase , similar to AA sequence:UniProtKB:P71241
Region_5	ELAN.0416.00034.i0001_01977	6	69	2143136	2144353	C	arnB	UDP-4-amino-4-deoxy-L-arabinose--oxoglutarate aminotransferase, similar to AA sequence:UniProtKB:Q8ZNF3
Region_5	ELAN.0416.00034.i0001_01978	5	69	2144361	2145566	C	NA	Acyl-CoA reductase (LuxC), motif:Pfam:PF05893.8
Region_5	ELAN.0416.00034.i0001_01979	5	69	2145571	2146662	C	NA	Acyl-protein synthetase LuxE, motif:Pfam:PF04443.6
Region_5	ELAN.0416.00034.i0001_01980	5	69	2146671	2148032	C	dltA	D-alanine--poly(phosphoribitol) ligase subunit, similar to AA, sequence:UniProtKB:P35854
Region_5	ELAN.0416.00034.i0001_01981	5	69	2148057	2148803	C	fabG_3	3-oxoacyl-acyl-carrier-protein reductase FabG, similar to AA sequence:UniProtKB:O67610
Region_5	ELAN.0416.00034.i0001_01982	5	69	2148806	2149045	C	NA	hypothetical protein
Region_5	ELAN.0416.00034.i0001_01983	5	69	2149042	2149686	C	NA	hypothetical protein
Region_5	ELAN.0416.00034.i0001_01984	6	69	2149873	2151132	C	Glycosyl transferase	putative glycosyl transferase, motif:CLUSTERS:PRK10307
Region_5	ELAN.0416.00034.i0001_01985	5	69	2151273	2152721	C	NA	Pectate lyase superfamily protein, motif:Pfam:PF12708.1
Region_5	ELAN.0416.00034.i0001_01986	5	69	2152889	2154142	C	NA	hypothetical protein
Region_5	ELAN.0416.00034.i0001_01987	5	69	2154152	2155666	C	Hypothetical flippase	MviN-like protein, motif:Pfam:PF03023.8
Region_5	ELAN.0416.00034.i0001_01988	5	69	2155674	2156498	C	NA	hypothetical protein
Region_5	ELAN.0416.00034.i0001_01989	5	69	2156495	2157268	C	NA	hypothetical protein
Region_5	ELAN.0416.00034.i0001_01990	6	69	2157271	2158341	C	fcl	GDP-L-fucose synthase, similar to AA sequence:UniProtKB:P32055
Region_5	ELAN.0416.00034.i0001_01991	6	69	2158348	2159406	C	Mannose dehydrogenase	GDP-mannose 4,6-dehydratase, similar to AA sequence:UniProtKB:P0AC88
Region_5	ELAN.0416.00034.i0001_01992	6	69	2159414	2160415	C	Nucleotidyl transferase	Mannose-1-phosphate guanylyltransferase, RfbM, similar to AA sequence:UniProtKB:P26404
Region_6	ELAN.0416.00034.i0001_02009	5	69	2179815	2181095	C	NA	hypothetical protein
Region_6	ELAN.0416.00034.i0001_02010	5	69	2181102	2182100	C	epsJ_1	putative glycosyltransferase EpsJ,similar to AA sequence:UniProtKB:P71059
Region_6	ELAN.0416.00034.i0001_02011	5	69	2182182	2183009	C	NA	hypothetical protein
Region_6	ELAN.0416.00034.i0001_02012	5	69	2183018	2183899	C	Glycosyl transferase	Glycosyl transferase family 2, protein motif:Pfam:PF00535.20
Region_6	ELAN.0416.00034.i0001_02013	5	69	2183896	2184876	C	epsH_2	Putative glycosyltransferase EpsH, similar to AA sequence:UniProtKB:P71057
Region_6	ELAN.0416.00034.i0001_02014	0	69	2184882	2185808	C	gspA	General stress proteinn similar to AA sequence:UniProtKB:P25148
Region_6	ELAN.0416.00034.i0001_02015	0	69	2185798	2186802	C	NA	hypothetical protein
Region_6	ELAN.0416.00034.i0001_02016	0	69	2186942	2187808	C	epsJ_2	putative glycosyltransferase EpsJ, similar to AA sequence:UniProtKB:P71059
Region_6	ELAN.0416.00034.i0001_02017	0	69	2187819	2188985	C	NA	hypothetical protein
Region_6	ELAN.0416.00034.i0001_02018	0	69	2188997	2190142	C	rffA	dTDP-4-amino-4,6-dideoxygalactose transaminase, similar to AA sequence:UniProtKB:P27833
Region_6	ELAN.0416.00034.i0001_02019	0	69	2190155	2190787	C	pglD	UDP-N-acetylbacillosamine N-acetyltransferase similar to AA sequence:UniProtKB:Q0P9D1
Region_6	ELAN.0416.00034.i0001_02020	0	69	2190882	2191577	C	NA	WbqC-like protein, similar to protein motif:Pfam:PF08889.5
Region_6	ELAN.0416.00034.i0001_02021	0	69	2191618	2193156	C	epsK	putative membrane protein, EpsK, similar to AA sequence:UniProtKB:P71060
Isolated	ELAN.0416.00034.i0001_02070	3	69	2248796	2249443	C	NA	hypothetical protein
Region_7	ELAN.0416.00034.i0001_02179	7	69	2367659	2367904	C	NA	hypothetical protein
Region_7	ELAN.0416.00034.i0001_02180	6	69	2367914	2368450	C	NA	hypothetical protein
Region_7	ELAN.0416.00034.i0001_02181	9	69	2368577	2369044	C	NA	hypothetical protein
Region_7	ELAN.0416.00034.i0001_02182	4	69	2369316	2369513	C	NA	hypothetical protein
Region_7	ELAN.0416.00034.i0001_02183	6	69	2369711	2370238	C	NA	hypothetical protein
Region_7	ELAN.0416.00034.i0001_02184	3	69	2370225	2371241	C	NA	hypothetical protein
Region_7	ELAN.0416.00034.i0001_02185	7	69	2371408	2371794	C	NA	hypothetical protein
Region_7	ELAN.0416.00034.i0001_02186	4	69	2371798	2378760	C	rhsC	Putative deoxyribonuclease RhsC, similar to AA sequence:UniProtKB:E0SGL7
Isolated	ELAN.0416.00034.i0001_02378	8	69	2591451	2593160	C	NA	SusD family protein, motif:Pfam:PF07980.5
Isolated	ELAN.0416.00034.i0001_02379	8	69	2593174	2596050	C	NA	TonB-dependent protein, motif:Pfam:PF00593.18,
Isolated	ELAN.0416.00034.i0001_02390	4	69	2604223	2604342	C	NA	hypothetical protein
Isolated	ELAN.0416.00034.i0001_02399	7	66	2617519	2617641	D	NA	hypothetical protein
Isolated	ELAN.0416.00034.i0001_02416	8	69	2643625	2643750	C	NA	hypothetical protein
SmallRegion	ELAN.0416.00034.i0001_02420	2	69	2650275	2650937	D	NA	hypothetical protein
SmallRegion	ELAN.0416.00034.i0001_02421	2	69	2651023	2652459	C	NA	SusD family protein, motif:Pfam:PF07980.5
SmallRegion	ELAN.0416.00034.i0001_02422	2	69	2652469	2655210	C	fepA_3	Ferrienterobactin receptor precursor, similar to AA sequence:UniProtKB:P05825
Region_8	ELAN.0416.00034.i0001_02457	3	69	2705573	2707996	C	bglB_2	Thermostable beta-glucidase B, similar to AA sequence:UniProtKB:P14002
Region_8	ELAN.0416.00034.i0001_02458	3	69	2708000	2709472	C	NA	O-Glycosyl hydrolase family protein, motif:Pfam:PF02055.10
Region_8	ELAN.0416.00034.i0001_02459	1	69	2709542	2710144	C	bglX_2	Periplasmic beta-glucosidase precursor, similar to AA sequence:UniProtKB:P33363
Region_8	ELAN.0416.00034.i0001_02460	1	69	2710175	2710300	C	NA	hypothetical protein
Region_8	ELAN.0416.00034.i0001_02461	1	69	2710387	2710635	C	NA	hypothetical protein
Isolated	ELAN.0416.00034.i0001_02501	0	69	2758132	2758632	C	NA	hypothetical protein
Isolated	ELAN.0416.00034.i0001_02546	6	69	2804274	2805095	D	NA	hypothetical protein
Region_9	ELAN.0416.00034.i0001_02637	1	69	2898750	2899070	C	NA	hypothetical protein
Region_9	ELAN.0416.00034.i0001_02638	3	69	2899342	2900349	C	ccpA	Catabolite control protein A, similar to AA sequence:UniProtKB:P46828
Region_9	ELAN.0416.00034.i0001_02639	3	69	2900428	2901909	D	xylB	Xylulose kinase, similar to AA sequence:UniProtKB:P09099
Region_9	ELAN.0416.00034.i0001_02640	3	69	2901941	2903269	D	xylA	Xylose isomerase, similar to AA sequence:UniProtKB:P45687
Region_9	ELAN.0416.00034.i0001_02641	3	69	2903305	2904987	D	sglT	Sodium/glucose cotransporter, similar to AA sequence:UniProtKB:P96169
Isolated	ELAN.0416.00034.i0001_02666	0	69	2931680	2931880	D	NA	hypothetical protein
Isolated	ELAN.0416.00034.i0001_02765	6	69	3031585	3032091	C	NA	hypothetical protein
Region_10	ELAN.0416.00034.i0001_02828	4	69	3097180	3097791	C	comM_1	Competence protein ComM, similar to AA sequence:UniProtKB:P45049
Region_10	ELAN.0416.00034.i0001_02829	1	69	3097969	3098610	D	NA	hypothetical protein
Region_10	ELAN.0416.00034.i0001_02830	1	69	3098603	3100435	D	tnsB	Transposon Tn7 transposition protein TnsB, similar to AA sequence:UniProtKB:P13989
Region_10	ELAN.0416.00034.i0001_02831	1	69	3100407	3101294	D	NA	Bacterial TniB protein, motif:Pfam:PF05621.5
Region_10	ELAN.0416.00034.i0001_02832	1	69	3101294	3102265	D	NA	hypothetical protein
Region_10	ELAN.0416.00034.i0001_02833	1	69	3102228	3104006	C	NA	hypothetical protein
Region_10	ELAN.0416.00034.i0001_02834	0	69	3104364	3106112	C	NA	hypothetical protein
Region_10	ELAN.0416.00034.i0001_02835	0	69	3106138	3106332	C	NA	hypothetical protein
Region_10	ELAN.0416.00034.i0001_02836	0	69	3106750	3107445	C	NA	DNA-binding transcriptional regulator ChbR, motif:CLUSTERS:PRK10296
Region_10	ELAN.0416.00034.i0001_02837	0	69	3107736	3109214	C	NA	Tetratricopeptide repeat protein, motif:Pfam:PF07719.11
Region_10	ELAN.0416.00034.i0001_02838	0	69	3109333	3110475	C	hpxO_2	FAD-dependent urate hydroxylase, similar to AA sequence:UniProtKB:A6T923
Region_10	ELAN.0416.00034.i0001_02839	0	69	3110529	3111581	C	NA	Cyclic nucleotide-binding domain protein, motif:Pfam:PF00027.23
Region_10	ELAN.0416.00034.i0001_02840	0	67	3111818	3111928	D	NA	hypothetical protein
Region_10	ELAN.0416.00034.i0001_02841	1	69	3112289	3112846	D	hin_1	DNA-invertase hin, similar to AA sequence:UniProtKB:P03013
Region_10	ELAN.0416.00034.i0001_02842	0	69	3112924	3113820	D	NA	Restriction endonuclease protein, motif:Pfam:PF04471.6
Region_10	ELAN.0416.00034.i0001_02843	0	69	3113866	3114936	C	NA	Helix-turn-helix domain protein, motif:Pfam:PF12844.1
Region_10	ELAN.0416.00034.i0001_02844	0	68	3114990	3115646	C	NA	hypothetical protein
Region_10	ELAN.0416.00034.i0001_02845	0	69	3116037	3116810	C	NA	hypothetical protein
Region_10	ELAN.0416.00034.i0001_02846	0	69	3117037	3117183	D	NA	hypothetical protein
Region_10	ELAN.0416.00034.i0001_02847	0	69	3117186	3117890	D	NA	hypothetical protein
Region_10	ELAN.0416.00034.i0001_02848	0	69	3117958	3118179	C	comM_2	Competence protein ComM, similar to AA sequence:UniProtKB:P45049
Isolated	ELAN.0416.00034.i0001_02962	6	69	3237440	3238132	D	NA	hypothetical protein
Isolated	ELAN.0416.00034.i0001_03042	7	69	3324019	3324273	D	NA	hypothetical protein
Isolated	ELAN.0416.00034.i0001_03087	1	65	3366961	3367113	D	NA	hypothetical protein
Isolated	ELAN.0416.00034.i0001_03095	6	69	3372566	3373663	C	NA	hypothetical protein
Region_11	ELAN.0416.00034.i0001_03211	1	69	3477609	3477725	C	NA	hypothetical protein
Region_11	ELAN.0416.00034.i0001_03212	12	69	3477841	3478641	C	NA	hypothetical protein
Region_11	ELAN.0416.00034.i0001_03213	8	69	3478771	3479763	C	NA	homoserine kinase protein, motif:CLUSTERS:PRK05231
Region_11	ELAN.0416.00034.i0001_03214	3	69	3480008	3480415	C	NA	Helix-turn-helix domain protein, motif:Pfam:PF12844.1
Region_11	ELAN.0416.00034.i0001_03215	1	69	3480609	3481682	C	NA	hypothetical protein
Region_11	ELAN.0416.00034.i0001_03216	0	69	3481888	3482217	C	NA	hypothetical protein
Region_11	ELAN.0416.00034.i0001_03217	0	69	3482361	3483251	C	NA	hypothetical protein
Region_12	ELAN.0416.00034.i0001_03235	6	69	3506671	3509595	D	NA	TonB-dependent Receptor Plug Domain protein, motif:Pfam:PF07715.9
Region_12	ELAN.0416.00034.i0001_03236	6	69	3509601	3511169	D	NA	Starch-binding associating with outer membrane, motif:Pfam:PF12771.1
Region_12	ELAN.0416.00034.i0001_03237	7	69	3511317	3514346	D	fepA_6	Ferrienterobactin receptor precursor, similar to AA sequence:UniProtKB:P05825
Region_12	ELAN.0416.00034.i0001_03238	7	69	3514374	3515822	D	NA	Susd and RagB outer membrane lipoprotein, motif:Pfam:PF12741.1
Region_12	ELAN.0416.00034.i0001_03239	4	68	3515988	3517223	D	nisC	Nisin biosynthesis protein NisC, similar to AA sequence:UniProtKB:Q03202
Region_12	ELAN.0416.00034.i0001_03240	4	69	3517246	3519477	D	NA	hypothetical protein, motif:Pfam:PF04738.7
Region_12	ELAN.0416.00034.i0001_03241	4	69	3519474	3520373	D	NA	hypothetical protein
Region_12	ELAN.0416.00034.i0001_03242	4	69	3520430	3520603	D	NA	hypothetical protein
Region_12	ELAN.0416.00034.i0001_03243	0	69	3520622	3520897	D	NA	hypothetical protein
Region_12	ELAN.0416.00034.i0001_03244	6	69	3521036	3521185	D	NA	hypothetical protein
Isolated	ELAN.0416.00034.i0001_03260	4	69	3537652	3537837	D	NA	hypothetical protein
Isolated	ELAN.0416.00034.i0001_03296	5	69	3573032	3573763	C	NA	Glycosyltransferase sugar-binding region containing DXD motif protein, motif:Pfam:PF04488.9
Isolated	ELAN.0416.00034.i0001_03367	5	69	3650125	3650301	C	NA	hypothetical protein
Region_13	ELAN.0416.00034.i0001_03442	0	69	3727334	3727729	C	NA	hypothetical protein
Region_13	ELAN.0416.00034.i0001_03443	10	69	3727991	3728482	C	NA	hypothetical protein
Region_13	ELAN.0416.00034.i0001_03444	8	69	3728803	3729357	C	NA	Transposase IS200 like protein, motif:Pfam:PF01797.10
Region_13	ELAN.0416.00034.i0001_03445	5	69	3729434	3729958	C	NA	hypothetical protein
Region_13	ELAN.0416.00034.i0001_03446	0	69	3729969	3730340	C	NA	hypothetical protein
Region_13	ELAN.0416.00034.i0001_03447	2	69	3730496	3730948	C	NA	hypothetical protein
Region_13	ELAN.0416.00034.i0001_03448	2	69	3731006	3731290	C	NA	hypothetical protein
Region_13	ELAN.0416.00034.i0001_03449	7	69	3731840	3732301	C	NA	hypothetical protein
Region_13	ELAN.0416.00034.i0001_03450	4	69	3732456	3732908	C	NA	hypothetical protein
Region_13	ELAN.0416.00034.i0001_03451	8	69	3732912	3736379	C	NA	hypothetical protein
Region_13	ELAN.0416.00034.i0001_03452	2	69	3736825	3740358	C	NA	hypothetical protein
Region_13	ELAN.0416.00034.i0001_03453	5	69	3740546	3741670	C	NA	hypothetical protein
Region_13	ELAN.0416.00034.i0001_03454	4	69	3741677	3742858	C	NA	hypothetical protein
Region_13	ELAN.0416.00034.i0001_03455	3	69	3742870	3744009	C	NA	hypothetical protein
Region_13	ELAN.0416.00034.i0001_03456	10	69	3744161	3744334	C	NA	hypothetical protein
Isolated	ELAN.0416.00034.i0001_03458	0	63	3745408	3745602	D	NA	hypothetical protein
LargeDeletion	ELAN.0416.00034.i0001_03485	30	65	3779205	3779870	C	NA	hypothetical protein
LargeDeletion	ELAN.0416.00034.i0001_03486	30	65	3779920	3780675	C	lvr	Levodione reductase, similar to AA sequence:UniProtKB:Q9LBG2
LargeDeletion	ELAN.0416.00034.i0001_03487	30	65	3780932	3782239	C	clcA_2	H(+)/Cl(-) exchange transporter ClcA, similar to AA sequence:UniProtKB:Q8ZRP8
LargeDeletion	ELAN.0416.00034.i0001_03488	30	65	3782455	3782943	C	NA	hypothetical protein
LargeDeletion	ELAN.0416.00034.i0001_03489	30	65	3783043	3783543	C	NA	MepB protein, motif:Pfam:PF08877.4
LargeDeletion	ELAN.0416.00034.i0001_03490	29	65	3783554	3784300	C	NA	hypothetical protein
LargeDeletion	ELAN.0416.00034.i0001_03491	30	65	3784439	3785866	C	oprM_5	Outer membrane transporter BepE, similar to AA sequence:UniProtKB:Q51487
LargeDeletion	ELAN.0416.00034.i0001_03492	30	65	3785879	3789022	C	bepE_6	Efflux pump membrane transporter BepE, similar to AA sequence:UniProtKB:Q8G2M6
LargeDeletion	ELAN.0416.00034.i0001_03493	30	65	3789046	3790200	C	mdtE_2	Multidrug resistance protein MdtE precursor, similar to AA sequence:UniProtKB:P37636
LargeDeletion	ELAN.0416.00034.i0001_03494	30	65	3790657	3791550	C	rhaS_4	HTH-type transcriptional activator RhaS, similar to AA sequence:UniProtKB:P09377
LargeDeletion	ELAN.0416.00034.i0001_03495	30	65	3791708	3792328	C	NA	trans-aconitate 2-methyltransferase protein, motif:CLUSTERS:PRK01683
LargeDeletion	ELAN.0416.00034.i0001_03496	30	65	3792409	3792978	C	NA	hypothetical protein, motif:Pfam:PF01872.11
LargeDeletion	ELAN.0416.00034.i0001_03497	30	65	3793176	3793769	D	yxaF_2	putative HTH-type transcriptional regulator YxaF, similar to AA sequence:UniProtKB:P42105
LargeDeletion	ELAN.0416.00034.i0001_03498	29	65	3793816	3794988	D	NA	putative acetyl-CoA acyltransferase, similar to AA sequence:UniProtKB:Q7A7L2
LargeDeletion	ELAN.0416.00034.i0001_03499	30	65	3795012	3796412	D	lpd_2	Dihydrolipoyl dehydrogenase, similar to AA sequence:UniProtKB:P45083
LargeDeletion	ELAN.0416.00034.i0001_03500	9	65	3796530	3797003	D	NA	Putative esterase, similar to AA sequence:UniProtKB:P76503
LargeDeletion	ELAN.0416.00034.i0001_03501	30	65	3797109	3798377	C	fadI	3-ketoacyl-CoA thiolase, similar to AA sequence:UniProtKB:P76503
LargeDeletion	ELAN.0416.00034.i0001_03502	30	65	3798446	3798871	C	NA	hypothetical protein
LargeDeletion	ELAN.0416.00034.i0001_03503	30	65	3798892	3799470	C	nudK	GDP-mannose pyrophosphatase NudK, similar to AA sequence:UniProtKB:P37128
LargeDeletion	ELAN.0416.00034.i0001_03504	30	65	3799655	3800512	C	NA	Putative bifunctional phosphatase/peptidyl-prolyl cis-trans isomerase, similar to AA sequence:UniProtKB:Q5XAQ1
LargeDeletion	ELAN.0416.00034.i0001_03505	30	65	3800649	3801395	C	NA	Phytanoyl-CoA dioxygenase (PhyH) protein, motif:Pfam:PF05721.7
LargeDeletion	ELAN.0416.00034.i0001_03506	9	65	3801604	3802437	C	NA	hypothetical protein
LargeDeletion	ELAN.0416.00034.i0001_03507	25	65	3802827	3803003	D	NA	hypothetical protein
LargeDeletion	ELAN.0416.00034.i0001_03508	22	65	3803208	3804848	D	comP_3	Sensor histidine kinase ComP, similar to AA sequence:UniProtKB:Q99027
LargeDeletion	ELAN.0416.00034.i0001_03509	25	64	3804864	3805529	D	NA	transcriptional regulator RcsB protein, motif:CLUSTERS:PRK10840
LargeDeletion	ELAN.0416.00034.i0001_03510	20	65	3805925	3806131	D	NA	hypothetical protein
LargeDeletion	ELAN.0416.00034.i0001_03511	25	65	3806438	3806824	D	NA	hypothetical protein
LargeDeletion	ELAN.0416.00034.i0001_03512	25	65	3806836	3807903	D	NA	hypothetical protein, motif:Pfam:PF04313.8
LargeDeletion	ELAN.0416.00034.i0001_03513	25	65	3807900	3808430	D	NA	Bacterial SH3 domain protein, motif:Pfam:PF08239.5
LargeDeletion	ELAN.0416.00034.i0001_03514	16	65	3808431	3808814	D	NA	hypothetical protein
LargeDeletion	ELAN.0416.00034.i0001_03515	16	65	3808817	3809221	D	NA	hypothetical protein
LargeDeletion	ELAN.0416.00034.i0001_03516	16	65	3809228	3810562	D	NA	hypothetical protein
LargeDeletion	ELAN.0416.00034.i0001_03517	16	65	3810574	3811476	D	NA	hypothetical protein
LargeDeletion	ELAN.0416.00034.i0001_03518	30	65	3811918	3813264	D	NA	hypothetical protein
LargeDeletion	ELAN.0416.00034.i0001_03519	30	65	3813333	3816497	C	NA	ABC-2 family transporter protein, motif:Pfam:PF12730.1
LargeDeletion	ELAN.0416.00034.i0001_03520	30	65	3816500	3817405	C	yxlF_4	putative ABC transporter ATP-binding protein YxlF, similar to AA sequence:UniProtKB:P94374
LargeDeletion	ELAN.0416.00034.i0001_03521	30	65	3817445	3817624	C	NA	hypothetical protein
LargeDeletion	ELAN.0416.00034.i0001_03522	30	65	3817653	3818168	C	NA	hypothetical protein
LargeDeletion	ELAN.0416.00034.i0001_03523	30	65	3818393	3819751	D	mmgC_3	Acyl-CoA dehydrogenase, similar to AA sequence:UniProtKB:P45857
LargeDeletion	ELAN.0416.00034.i0001_03524	13	65	3819835	3820179	D	NA	hypothetical protein
LargeDeletion	ELAN.0416.00034.i0001_03525	30	65	3820264	3821322	C	NA	putative nucleotidyltransferase protein, motif:Pfam:PF10127.3
LargeDeletion	ELAN.0416.00034.i0001_03526	13	65	3821319	3821942	C	NA	hypothetical protein
LargeDeletion	ELAN.0416.00034.i0001_03527	30	65	3821987	3823393	C	NA	TROVE domain protein, motif:Pfam:PF05731.5
LargeDeletion	ELAN.0416.00034.i0001_03528	30	65	3823701	3824447	C	NA	putative nucleotidyltransferase protein, motif:Pfam:PF10127.3
LargeDeletion	ELAN.0416.00034.i0001_03529	3	65	3824437	3824610	C	NA	hypothetical protein
LargeDeletion	ELAN.0416.00034.i0001_03530	30	65	3824577	3825959	C	rtcB_2	RNA-splicing ligase RtcB, similar to AA, sequence:UniProtKB:P71930
LargeDeletion	ELAN.0416.00034.i0001_03531	30	65	3826056	3826388	D	NA	HopJ type III effector protein, motif:Pfam:PF08888.5
LargeDeletion	ELAN.0416.00034.i0001_03532	30	65	3826610	3827623	D	NA	hypothetical protein
LargeDeletion	ELAN.0416.00034.i0001_03533	27	65	3827628	3828242	C	NA	hypothetical protein
LargeDeletion	ELAN.0416.00034.i0001_03534	30	65	3828266	3829036	C	NA	hypothetical protein
LargeDeletion	ELAN.0416.00034.i0001_03535	24	65	3829235	3831976	D	NA	TonB dependent receptor protein, motif:Pfam:PF00593.18
LargeDeletion	ELAN.0416.00034.i0001_03536	24	65	3831998	3833338	D	NA	hypothetical protein
LargeDeletion	ELAN.0416.00034.i0001_03537	30	65	3833328	3834920	D	NA	hypothetical protein
LargeDeletion	ELAN.0416.00034.i0001_03538	30	65	3834924	3836063	D	ccp_3	Cytochrome c551 peroxidase precursor, similar to AA sequence:UniProtKB:P55929
LargeDeletion	ELAN.0416.00034.i0001_03539	30	65	3836086	3836568	D	NA	hypothetical protein
LargeDeletion	ELAN.0416.00034.i0001_03540	30	65	3836776	3837501	D	NA	Fatty acid hydroxylase superfamily protein, motif:Pfam:PF04116.7
LargeDeletion	ELAN.0416.00034.i0001_03541	30	65	3837504	3837881	C	NA	Glyoxalase-like domain protein, motif:Pfam:PF12681.1
LargeDeletion	ELAN.0416.00034.i0001_03542	30	65	3837874	3838164	C	NA	hypothetical protein
LargeDeletion	ELAN.0416.00034.i0001_03543	30	65	3838205	3838450	C	NA	hypothetical protein
LargeDeletion	ELAN.0416.00034.i0001_03544	30	65	3838555	3838833	D	NA	hypothetical protein
LargeDeletion	ELAN.0416.00034.i0001_03545	30	65	3838916	3840721	D	clcA_3	H(+)/Cl(-) exchange transporter ClcA, similar to AA sequence:UniProtKB:Q8ZRP8
LargeDeletion	ELAN.0416.00034.i0001_03546	30	65	3840731	3841354	D	vfr	Cyclic AMP receptor-like protein, similar to AA sequence:UniProtKB:P55222
LargeDeletion	ELAN.0416.00034.i0001_03547	30	65	3841416	3842201	D	NA	Sulfite exporter TauE/SafE, motif:Pfam:PF01925.13
LargeDeletion	ELAN.0416.00034.i0001_03548	9	69	3842267	3843676	D	blh_2	Beta-lactamase hydrolase-like protein, similar to AA sequence:UniProtKB:Q9PFB0
LargeDeletion	ELAN.0416.00034.i0001_03549	30	65	3843695	3844258	D	NA	hypothetical protein
LargeDeletion	ELAN.0416.00034.i0001_03550	30	65	3844269	3844715	D	NA	hypothetical protein
LargeDeletion	ELAN.0416.00034.i0001_03551	30	65	3844797	3845129	C	NA	hypothetical protein
LargeDeletion	ELAN.0416.00034.i0001_03552	30	65	3845345	3846874	D	bicA	Bicarbonate transporter BicA, similar to AA sequence:UniProtKB:Q14SY0
LargeDeletion	ELAN.0416.00034.i0001_03553	30	65	3846951	3848375	C	NA	hypothetical protein
LargeDeletion	ELAN.0416.00034.i0001_03554	30	65	3848440	3849375	C	NA	hypothetical protein
LargeDeletion	ELAN.0416.00034.i0001_03555	30	65	3849404	3850534	C	NA	hypothetical protein
LargeDeletion	ELAN.0416.00034.i0001_03556	29	65	3850531	3852546	C	btuB_11	Vitamin B12 transporter BtuB precursor, similar to AA sequence:UniProtKB:P06129
LargeDeletion	ELAN.0416.00034.i0001_03557	30	65	3853141	3853926	C	rhaS_5	HTH-type transcriptional activator RhaS, similar to AA sequence:UniProtKB:P09377
LargeDeletion	ELAN.0416.00034.i0001_03558	30	65	3854001	3855203	D	yycB	putative transporter YycB, similar to AA sequence:UniProtKB:P37482
LargeDeletion	ELAN.0416.00034.i0001_03559	30	65	3855230	3856342	C	pbpX	Putative penicillin-binding protein PbpX, similar to AA sequence:UniProtKB:O31773
Isolated	ELAN.0416.00034.i0001_03600	6	69	3898738	3899547	D	NA	Protein of unknown function (Porph_ging), motif:Pfam:PF09697.4
Isolated	ELAN.0416.00034.i0001_03607	8	69	3908436	3909467	C	estB_2	Esterase EstB, similar to AA sequence:UniProtKB:Q9KX40
