# Supplementary material for: Evolutionary dynamics and genomic features of the Elizabethkingia anophelis 2015 to 2016 Wisconsin outbreak strain
Source: Nat Commun. 2017 May 24;8:15483. doi: 10.1038/ncomms15483 (PMC5458099; doi:10.1038/ncomms15483)
Supplement: Supplementary Data 4 — Antimicrobial resistance features of the outbreak strain detected using ResFams [file ncomms15483-s4.xlsx]

## Sheet: a
Supplementary Data 4: Table. Antimicrobial resistance features of the outbreak strain detected using ResFams
CDS	ResFams profile	type	start	end	gene_name	annotation (prokka)	Comments
ELAN.0416.00034.i0001_00398	['RF0053']	['ClassA']	434853	435746	per1_1	| Extended-spectrum beta-lactamase PER-1 precursor | 3.5.2.6 | similar to AA sequence:UniProtKB:P37321
ELAN.0416.00034.i0001_00453	['RF0100', 'RF0115']	['MexW-MexI', 'RND_efflux']	498071	501262	bepE_1	| Efflux pump membrane transporter BepE | NA | similar to AA sequence:UniProtKB:Q8G2M6
ELAN.0416.00034.i0001_00637	['RF0053']	['ClassA']	690916	691806	per1_2	| Extended-spectrum beta-lactamase PER-1 precursor | 3.5.2.6 | similar to AA sequence:UniProtKB:P37321
ELAN.0416.00034.i0001_00831	['RF0115']	['RND_efflux']	907625	910777	bepE_2	| Efflux pump membrane transporter BepE | NA | similar to AA sequence:UniProtKB:Q8G2M6
ELAN.0416.00034.i0001_00943	['RF0104', 'RF0134']	['MFS_efflux', 'tet_MFS_efflux']	1020256	1021467	tetA	| Tetracycline resistance protein, class C | NA | similar to AA sequence:UniProtKB:P02981
ELAN.0416.00034.i0001_01500	['RF0099']	['MexH']	1636794	1637870	mexA_3	| Multidrug resistance protein MexA precursor | NA | similar to AA sequence:UniProtKB:P52477
ELAN.0416.00034.i0001_01544	['RF0099']	['MexH']	1690737	1691792	mdtE_1	| Multidrug resistance protein MdtE precursor | NA | similar to AA sequence:UniProtKB:P37636
ELAN.0416.00034.i0001_01545	['RF0100', 'RF0115']	['MexW-MexI', 'RND_efflux']	1691814	1694912	bepE_4	| Efflux pump membrane transporter BepE | NA | similar to AA sequence:UniProtKB:Q8G2M6
ELAN.0416.00034.i0001_01637	['RF0041', 'RF0054', 'RF0123', 'RF0124']	['BlaB', 'ClassB', 'SubclassB1', 'SubclassB2']	1792909	1793658	blaB1	| Carbapenem-hydrolyzing beta-lactamase BlaB-1 precursor | 3.5.2.6 | similar to AA sequence:UniProtKB:O08498
ELAN.0416.00034.i0001_01851	['RF0054', 'RF0078', 'RF0125']	['ClassB', 'GOB', 'SubclassB3']	2012870	2013742	NA	| Metallo-beta-lactamase L1 precursor | 3.5.2.6 | similar to AA sequence:UniProtKB:P52700
ELAN.0416.00034.i0001_02060	['RF0007']	['ABC_efflux']	2239834	2241606	NA	| putative ABC transporter ATP-binding protein | NA | similar to AA sequence:UniProtKB:Q9WYC4
ELAN.0416.00034.i0001_02478	['RF0050']	['Chlor_Acetyltrans_CAT']	2732393	2733019	cat_2	| Chloramphenicol acetyltransferase | 2.3.1.28 | similar to AA sequence:UniProtKB:P26841
ELAN.0416.00034.i0001_02904	['RF0007']	['ABC_efflux']	3173448	3175259	msbA	| Lipid A export ATP-binding/permease protein MsbA | 3.6.3.- | similar to AA sequence:UniProtKB:P60752
ELAN.0416.00034.i0001_03112	['RF0100', 'RF0115']	['MexW-MexI', 'RND_efflux']	3386812	3389988	bepE_5	| Efflux pump membrane transporter BepE | NA | similar to AA sequence:UniProtKB:Q8G2M6
ELAN.0416.00034.i0001_03120	['RF0123']	['SubclassB1']	3394884	3395522	NA	| putative metallo-hydrolase | 3.-.-.- | similar to AA sequence:UniProtKB:Q5XD24
ELAN.0416.00034.i0001_03492	['RF0115']	['RND_efflux']	3785879	3789022	bepE_6	| Efflux pump membrane transporter BepE | NA | similar to AA sequence:UniProtKB:Q8G2M6	In the 77kb region deleted in 4 outbreak strains
ELAN.0416.00034.i0001_03588	['RF0100', 'RF0115']	['MexW-MexI', 'RND_efflux']	3881494	3884616	bepE_7	| Efflux pump membrane transporter BepE | NA | similar to AA sequence:UniProtKB:Q8G2M6
