# Supplementary material for: Evolutionary dynamics and genomic features of the Elizabethkingia anophelis 2015 to 2016 Wisconsin outbreak strain
Source: Nat Commun. 2017 May 24;8:15483. doi: 10.1038/ncomms15483 (PMC5458099; doi:10.1038/ncomms15483)
Supplement: Supplementary Data 5 — Virulence-associated features of the outbreak strain detected using the VFDB database. [file ncomms15483-s5.xlsx]

## Sheet: Sheet1
Supplementary Data 5: Table. Virulence-associated features of the outbreak strain detected using the VFDB database
CDS	VFDB profile	Annotations (VFDB)	start	end	gene_name	Annotation by prokka	Comments
ELAN.0416.00034.i0001_00112	['VFG001249(gi:15596296)', 'VFG043319(gi:52841089)', 'VFG001248(gi:15596294)', 'VFG002085(gi:15600888)']	['(fleR) two-component response regulator [Flagella (VF0273)] [Pseudomonas aeruginosa PAO1]', '(fleQ) transcriptional regulator FleQ [polar flagella (AI149)] [Legionella pneumophila subsp. pneumophila str. Philadelphia 1]', '(fleQ) transcriptional regulator FleQ [Flagella (VF0273)] [Pseudomonas aeruginosa PAO1]', '(vasH) type VI secretion system regulatory protein VasH [T6SS (VF0335)] [Vibrio cho…	129842	131170	luxO	| Luminescence regulatory protein LuxO | NA | similar to AA sequence:UniProtKB:A7MVC2
ELAN.0416.00034.i0001_00136	['VFG000077(gi:16804506)']	['(clpP) ATP-dependent Clp protease proteolytic subunit [ClpP (VF0074)] [Listeria monocytogenes EGD-e]']	157817	158500	clpP	| ATP-dependent Clp protease proteolytic subunit | 3.4.21.92 | similar to AA sequence:UniProtKB:P80244
ELAN.0416.00034.i0001_00291	['VFG043385(gi:15645648)', 'VFG011850(gi:15791455)']	['(ylxH) ATP-binding protein [Pse5Ac7Ac (AI150)] [Helicobacter pylori 26695]', '(flhG) ATP-binding protein [Flagella (CVF397)] [Campylobacter jejuni subsp. jejuni NCTC 11168]']	316783	317550	NA	| CobQ/CobB/MinD/ParA nucleotide binding domain protein | NA | protein motif:Pfam:PF01656.17	in region 2 (ICE)
ELAN.0416.00034.i0001_00433	['VFG001342(gi:22537323)', 'VFG001939(gi:15792463)', 'VFG001968(gi:15792758)', 'VFG001937(gi:15792461)']	['(cpsO) glycosyl transferase CpsO(V) [Capsule (VF0274)] [Streptococcus agalactiae 2603V/R]', '(Cj1138) glycosyltransferase [LOS (VF0326)] [Campylobacter jejuni subsp. jejuni NCTC 11168]', '(Cj1440c) sugar transferase [Capsule (VF0323)] [Campylobacter jejuni subsp. jejuni NCTC 11168]', '(Cj1136) glucosyltransferase [LOS (VF0326)] [Campylobacter jejuni subsp. jejuni NCTC 11168]']	472420	473277	NA	| N-glycosyltransferase | NA | protein motif:CLUSTERS:PRK11204
ELAN.0416.00034.i0001_00448	['VFG045346(gi:37679074)']	['(IlpA) immunogenic lipoprotein A [IlpA (VF0513)] [Vibrio vulnificus YJ016]']	493434	494243	metQ	| D-methionine-binding lipoprotein MetQ precursor | NA | similar to AA sequence:UniProtKB:P28635
ELAN.0416.00034.i0001_00478	['VFG000335(gi:16273088)', 'VFG002008(gi:52842007)', 'VFG002064(gi:15595276)']	['(ompP5) outer membrane protein P5 (ompA), human factor H binding protein [P5 protein (VF0041)] [Haemophilus influenzae Rd KW20]', '(motB) flagellar motor rotation protein MotB [Flagella (VF0157)] [Legionella pneumophila subsp. pneumophila str. Philadelphia 1]', '(dotU1) type VI secretion system protein DotU [HSI-I (VF0334)] [Pseudomonas aeruginosa PAO1]']	525554	526246	yiaD_2	| putative lipoprotein YiaD precursor | NA | similar to AA sequence:UniProtKB:P37665
ELAN.0416.00034.i0001_00491	['VFG002276(gi:18309155)']	['(colA) collagenase [kappa-toxin (VF0388)] [Clostridium perfringens str. 13]']	534398	535312	NA	| PKD domain protein | NA | protein motif:Pfam:PF00801.14
ELAN.0416.00034.i0001_00502	['VFG002480(gi:53722524)']	['(tssH-5/clpV) Clp-type ATPase chaperone protein [T6SS-1 (VF0429)] [Burkholderia pseudomallei K96243]']	546799	549291	clpB_1	| Chaperone protein ClpB | NA | similar to AA sequence:UniProtKB:P63284
ELAN.0416.00034.i0001_00549	['VFG001867(gi:52843161)']	['(sodB) superoxide dismutase [SodB (VF0169)] [Legionella pneumophila subsp. pneumophila str. Philadelphia 1]']	596478	597158	sodA1	| Superoxide dismutase [Mn] 1 precursor | 1.15.1.1 | similar to AA sequence:UniProtKB:P50058
ELAN.0416.00034.i0001_00672	['VFG001861(gi:52840449)', 'VFG001862(gi:52842598)']	['(katA) catalase/(hydro)peroxidase [KatAB (VF0168)] [Legionella pneumophila subsp. pneumophila str. Philadelphia 1]', '(katB) catalase-peroxidase KatB [KatAB (VF0168)] [Legionella pneumophila subsp. pneumophila str. Philadelphia 1]']	734661	736871	katG	| Catalase-peroxidase | 1.11.1.21 | similar to AA sequence:UniProtKB:Q939D2
ELAN.0416.00034.i0001_00783	['VFG000036(gi:33591349)']	['(bplC) lipopolysaccharide biosynthesis protein [LPS (VF0033)] [Bordetella pertussis Tohama I]']	861553	862662	wbpE	| UDP-2-acetamido-2-deoxy-3-oxo-D-glucuronate aminotransferase | 2.6.1.98 | similar to AA sequence:UniProtKB:Q9HZ76
ELAN.0416.00034.i0001_00784	['VFG013286(gi:16272302)', 'VFG002361(gi:123443279)']	['(galE) UDP-glucose 4-epimerase [LOS (CVF494)] [Haemophilus influenzae Rd KW20]', '(galE) UDP-glucose 4-epimerase [O-antigen (VF0392)] [Yersinia enterocolitica subsp. enterocolitica 8081]']	862680	863696	galE_1	| UDP-glucose 4-epimerase | 5.1.3.2 | similar to AA sequence:UniProtKB:P09147
ELAN.0416.00034.i0001_00981	['VFG013265(gi:16272217)']	['(orfM) deoxyribonucleotide triphosphate pyrophosphatase [LOS (CVF494)] [Haemophilus influenzae Rd KW20]']	1061084	1061650	NA	| Non-canonical purine NTP pyrophosphatase | 3.6.1.19 | similar to AA sequence:UniProtKB:Q9PMS6
ELAN.0416.00034.i0001_01078	['VFG002059(gi:15595271)']	['(tagT) type six secretion associated protein TagT, ATP-binding component of ABC transporter [HSI-I (VF0334)] [Pseudomonas aeruginosa PAO1]']	1170037	1170738	ybhF_1	| putative ABC transporter ATP-binding protein YbhF | NA | similar to AA sequence:UniProtKB:P0A9U1
ELAN.0416.00034.i0001_01085	['VFG001867(gi:52843161)']	['(sodB) superoxide dismutase [SodB (VF0169)] [Legionella pneumophila subsp. pneumophila str. Philadelphia 1]']	1177680	1178306	sodA_1	| Superoxide dismutase [Mn] | 1.15.1.1 | similar to AA sequence:UniProtKB:P00449
ELAN.0416.00034.i0001_01183	['VFG000149(gi:2429143)', 'VFG010763(gi:52841459)']	['(exoU) type III secretion system effector ExoU, phospholipase A2 activity [ExoU (VF0098)] [Pseudomonas aeruginosa PA103]', '(vpdB) Dot/Icm type IV secretion system effector VpdB [Dot/Icm (SS047)] [Legionella pneumophila subsp. pneumophila str. Philadelphia 1]']	1286755	1287549	rssA_2	| NTE family protein RssA | NA | similar to AA sequence:UniProtKB:P0AFR0
ELAN.0416.00034.i0001_01189	['VFG002540(gi:53722204)', 'VFG002538(gi:53721911)']	['(bspR2) N-acyl-homoserine lactone dependent regulatory protein [Quorum-sensing (VF0433)] [Burkholderia pseudomallei K96243]', '(pmlR/bspR1) N-acylhomoserine lactone dependent regulatory protein [Quorum-sensing (VF0433)] [Burkholderia pseudomallei K96243]']	1293544	1294308	sdiA	| Regulatory protein SdiA | NA | similar to AA sequence:UniProtKB:P07026
ELAN.0416.00034.i0001_01216	['VFG000165(gi:15599421)']	['(pchF) pyochelin synthetase PchF [Pyochelin (VF0095)] [Pseudomonas aeruginosa PAO1]']	1324233	1325999	NA	| Long-chain-fatty-acid--CoA ligase FadD15 | 6.2.1.3 | similar to AA sequence:UniProtKB:O53521
ELAN.0416.00034.i0001_01227	['VFG001214(gi:15599743)', 'VFG043319(gi:52841089)', 'VFG043381(gi:15645326)', 'VFG001248(gi:15596294)', 'VFG002085(gi:15600888)']	['(pilR) two-component response regulator PilR [Type IV pili (VF0082)] [Pseudomonas aeruginosa PAO1]', '(fleQ) transcriptional regulator FleQ [polar flagella (AI149)] [Legionella pneumophila subsp. pneumophila str. Philadelphia 1]', '(flgR) response regulator [Pse5Ac7Ac (AI150)] [Helicobacter pylori 26695]', '(fleQ) transcriptional regulator FleQ [Flagella (VF0273)] [Pseudomonas aeruginosa PAO1]'…	1334177	1335361	zraR_1	| Transcriptional regulatory protein ZraR | NA | similar to AA sequence:UniProtKB:P25852
ELAN.0416.00034.i0001_01276	['VFG041304(gi:52842179)']	['(lirB) Dot/Icm type IV secretion system effector LirB [Dot/Icm (SS047)] [Legionella pneumophila subsp. pneumophila str. Philadelphia 1]']	1390454	1391533	ppiB	| putative peptidyl-prolyl cis-trans isomerase | 5.2.1.8 | similar to AA sequence:UniProtKB:O66105
ELAN.0416.00034.i0001_01352	['VFG000696(gi:30962644)']	['(bexA) ATP-dependent polysaccharide export protein BexA [Capsule (VF0043)] [Haemophilus influenzae str. 1007]']	1472304	1473734	ylmA	| putative ABC transporter ATP-binding protein YlmA | 3.6.3.- | similar to AA sequence:UniProtKB:O31723
ELAN.0416.00034.i0001_01383	['VFG001971(gi:15792761)']	['(kpsF) D-arabinose 5-phosphate isomerase [Capsule (VF0323)] [Campylobacter jejuni subsp. jejuni NCTC 11168]']	1511292	1512251	kdsD	| Arabinose 5-phosphate isomerase KdsD | 5.3.1.13 | similar to AA sequence:UniProtKB:Q9HVW0
ELAN.0416.00034.i0001_01387	['VFG013465(gi:16273457)', 'VFG011414(gi:17987133)']	['(kdsA) 2-dehydro-3-deoxyphosphooctonate aldolase [LOS (CVF494)] [Haemophilus influenzae Rd KW20]', '(kdsA) 2-dehydro-3-deoxyphosphooctonate aldolase [LPS (CVF383)] [Brucella melitensis bv. 1 str. 16M]']	1515581	1516390	kdsA	| 2-dehydro-3-deoxyphosphooctonate aldolase | 2.5.1.55 | similar to AA sequence:UniProtKB:O66496
ELAN.0416.00034.i0001_01398	['VFG001864(gi:52841028)']	['(mip) macrophage infectivity potentiator Mip [Mip (VF0153)] [Legionella pneumophila subsp. pneumophila str. Philadelphia 1]']	1528757	1529191	mip	| Outer membrane protein MIP precursor | 5.2.1.8 | similar to AA sequence:UniProtKB:Q70YI1
ELAN.0416.00034.i0001_01416	['VFG001354(gi:15900810)']	['(pce) choline binding protein E [CBPs (VF0145)] [Streptococcus pneumoniae TIGR4]']	1549602	1550288	NA	| metal-dependent hydrolase | NA | protein motif:CLUSTERS:PRK00685
ELAN.0416.00034.i0001_01480	['VFG011946(gi:15792351)']	['(flgR) sigma-54 associated transcriptional activator [Pse5Ac7Ac, Pse5Ac7Am, Pse8OAc, Pse5Am7AcGlnAc (AI151)] [Campylobacter jejuni subsp. jejuni NCTC 11168]']	1619244	1619945	lytR_4	| Sensory transduction protein LytR | NA | similar to AA sequence:UniProtKB:P60611
ELAN.0416.00034.i0001_01557	['VFG037100(gi:15675984)']	['(msrA/B(pilB)) trifunctional thioredoxin/methionine sulfoxide reductase A/B protein [MsrAB (VF0456)] [Neisseria meningitidis MC58]']	1707696	1708208	msrB_1	| Peptide methionine sulfoxide reductase MsrB | 1.8.4.12 | similar to AA sequence:UniProtKB:Q48FR2
ELAN.0416.00034.i0001_01605	['VFG000575(gi:16767048)']	['(mgtC) Mg2+ transport protein [MgtBC (VF0106)] [Salmonella enterica subsp. enterica serovar Typhimurium str. LT2]']	1757226	1757924	NA	| putative Mg(2+) transport ATPase | NA | protein motif:CLUSTERS:PRK09977
ELAN.0416.00034.i0001_01606	['VFG000574(gi:16767047)']	['(mgtB) Mg2+ transport protein [MgtBC (VF0106)] [Salmonella enterica subsp. enterica serovar Typhimurium str. LT2]']	1757947	1760619	mgtB	| Magnesium-transporting ATPase, P-type 1 | 3.6.3.2 | similar to AA sequence:UniProtKB:P22036
ELAN.0416.00034.i0001_01676	['VFG001249(gi:15596296)']	['(fleR) two-component response regulator [Flagella (VF0273)] [Pseudomonas aeruginosa PAO1]']	1829110	1829829	ypdB_3	| Transcriptional regulatory protein YpdB | NA | similar to AA sequence:UniProtKB:P0AE39
ELAN.0416.00034.i0001_01700	['VFG000431(gi:16763123)']	['(tviB) Vi polysaccharide biosynthesis protein, UDP-glucose/GDP-mannose dehydrogenase TviB [Vi antigen (VF0101)] [Salmonella enterica subsp. enterica serovar Typhi str. CT18]']	1854044	1855336	wbpA	| UDP-N-acetyl-D-glucosamine 6-dehydrogenase | 1.1.1.136 | similar to AA sequence:UniProtKB:G3XD94
ELAN.0416.00034.i0001_01774	['VFG004125(gi:16764498)']	['(csgD) DNA-binding transcriptional regulator CsgD [curli fibers/thin aggregative fimbriae (AGF) (AI094)] [Salmonella enterica subsp. enterica serovar Typhimurium str. LT2]']	1933061	1933816	vraR	| Response regulator protein VraR | NA | similar to AA sequence:UniProtKB:Q7A4R9
ELAN.0416.00034.i0001_01779	['VFG001931(gi:15792793)']	['(cadF) outer membrane fibronectin-binding protein [CadF (VF0322)] [Campylobacter jejuni subsp. jejuni NCTC 11168]']	1937333	1938331	yiaD_4	| putative lipoprotein YiaD precursor | NA | similar to AA sequence:UniProtKB:P37665
ELAN.0416.00034.i0001_01973	['VFG013368(gi:30995408)']	['(rffG) dTDP-glucose 46-dehydratase [LOS (CVF494)] [Haemophilus influenzae Rd KW20]']	2140106	2141185	rfbB	| dTDP-glucose 4,6-dehydratase | 4.2.1.46 | similar to AA sequence:UniProtKB:P26391
ELAN.0416.00034.i0001_01976	['VFG000032(gi:33591345)', 'VFG001369(gi:15900279)']	['(bplG) probable sugar transferase [LPS (VF0033)] [Bordetella pertussis Tohama I]', '(cps4E) capsular polysaccharide biosynthesis protein Cps4E [Capsule (VF0144)] [Streptococcus pneumoniae TIGR4]']	2142546	2143136	wcaJ	| UDP-glucose:undecaprenyl-phosphate glucose-1-phosphate transferase | 2.7.8.31 | similar to AA sequence:UniProtKB:P71241	in region 5
ELAN.0416.00034.i0001_01990	['VFG001956(gi:15792746)', 'VFG002364(gi:123443282)']	['(fcl) GDP-L-fucose synthetase [Capsule (VF0323)] [Campylobacter jejuni subsp. jejuni NCTC 11168]', '(fcl) GDP-fucose synthetase [O-antigen (VF0392)] [Yersinia enterocolitica subsp. enterocolitica 8081]']	2157271	2158341	fcl	| GDP-L-fucose synthase | 1.1.1.271 | similar to AA sequence:UniProtKB:P32055	in region 5
ELAN.0416.00034.i0001_01991	['VFG002225(gi:17987696)', 'VFG002365(gi:123443283)', 'VFG000321(gi:15644675)']	['(gmd) GDP-mannose 4,6-dehydratase [LPS (VF0367)] [Brucella melitensis bv. 1 str. 16M]', '(gmd) GDP-mannose 4,6-dehydratase [O-antigen (VF0392)] [Yersinia enterocolitica subsp. enterocolitica 8081]', '(rfbD) GDP-D-mannose dehydratase [LPS (VF0056)] [Helicobacter pylori 26695]']	2158348	2159406	gmd_1	| GDP-mannose 4,6-dehydratase | 4.2.1.47 | similar to AA sequence:UniProtKB:P0AC88	in region 5
ELAN.0416.00034.i0001_02002	['VFG002059(gi:15595271)']	['(tagT) type six secretion associated protein TagT, ATP-binding component of ABC transporter [HSI-I (VF0334)] [Pseudomonas aeruginosa PAO1]']	2172818	2174440	yheI_1	| putative multidrug resistance ABC transporter ATP-binding/permease protein YheI | 3.6.3.- | similar to AA sequence:UniProtKB:O07550
ELAN.0416.00034.i0001_02013	['VFG001937(gi:15792461)', 'VFG001939(gi:15792463)']	['(Cj1136) glucosyltransferase [LOS (VF0326)] [Campylobacter jejuni subsp. jejuni NCTC 11168]', '(Cj1138) glycosyltransferase [LOS (VF0326)] [Campylobacter jejuni subsp. jejuni NCTC 11168]']	2183896	2184876	epsH_2	| Putative glycosyltransferase EpsH | 2.4.-.- | similar to AA sequence:UniProtKB:P71057	in region 6
ELAN.0416.00034.i0001_02016	['VFG001341(gi:22537322)', 'VFG002186(gi:29376983)', 'VFG001937(gi:15792461)', 'VFG001939(gi:15792463)', 'VFG001940(gi:15792464)']	['(cpsJ) glycosyl transferase CpsJ(V) [Capsule (VF0274)] [Streptococcus agalactiae 2603V/R]', '(cpsE) glycosyl transferase, group 2 family protein [Capsule (VF0361)] [Enterococcus faecalis V583]', '(Cj1136) glucosyltransferase [LOS (VF0326)] [Campylobacter jejuni subsp. jejuni NCTC 11168]', '(Cj1138) glycosyltransferase [LOS (VF0326)] [Campylobacter jejuni subsp. jejuni NCTC 11168]', '(wlaN) beta…	2186942	2187808	epsJ_2	| putative glycosyltransferase EpsJ | 2.4.-.- | similar to AA sequence:UniProtKB:P71059	in region 6
ELAN.0416.00034.i0001_02022	['VFG000314(gi:15644988)']	['(gluE) UDP-glucose 4-epimerase [LPS (VF0056)] [Helicobacter pylori 26695]']	2193149	2194126	galE_2	| UDP-glucose 4-epimerase | 5.1.3.2 | similar to AA sequence:UniProtKB:P09147
ELAN.0416.00034.i0001_02060	['VFG009570(gi:15608488)']	['(irtA) Iron-regulated transporter IrtA [mycobactin (IA031)] [Mycobacterium tuberculosis H37Rv]']	2239834	2241606	NA	| putative ABC transporter ATP-binding protein | NA | similar to AA sequence:UniProtKB:Q9WYC4
ELAN.0416.00034.i0001_02080	['VFG000320(gi:15646084)']	['(kdtB) lipopolysaccharide core biosynthesis protein [LPS (VF0056)] [Helicobacter pylori 26695]']	2258796	2259254	coaD	| Phosphopantetheine adenylyltransferase | 2.7.7.3 | similar to AA sequence:UniProtKB:P63820
ELAN.0416.00034.i0001_02152	['VFG001284(gi:21284314)']	['(icaR) ica operon transcriptional regulator IcaR [Intercellular adhesion proteins (VF0014)] [Staphylococcus aureus subsp. aureus MW2]']	2335294	2335872	kstR2	| HTH-type transcriptional repressor KstR2 | NA | similar to AA sequence:UniProtKB:Q0S7V2
ELAN.0416.00034.i0001_02154	['VFG000160(gi:15597593)', 'VFG002563(gi:53720413)']	['(pvdE) pyoverdine biosynthesis protein PvdE [Pyoverdine (VF0094)] [Pseudomonas aeruginosa PAO1]', '(wzt2) ATP-binding ABC transporter capsular polysaccharide export protein [Capsule I (VF0436)] [Burkholderia pseudomallei K96243]']	2337310	2338449	ybhF_2	| putative ABC transporter ATP-binding protein YbhF | NA | similar to AA sequence:UniProtKB:P0A9U1
ELAN.0416.00034.i0001_02155	['VFG000079(gi:16802278)', 'VFG000080(gi:16803037)', 'VFG002076(gi:15595288)', 'VFG002084(gi:15600887)']	['(clpC) endopeptidase Clp ATP-binding chain C [ClpC (VF0072)] [Listeria monocytogenes EGD-e]', '(clpE) ATP-dependent protease [ClpE (VF0073)] [Listeria monocytogenes EGD-e]', '(clpV1) type VI secretion system AAA+ family ATPase [HSI-I (VF0334)] [Pseudomonas aeruginosa PAO1]', '(clpB/vasG) type VI secretion system AAA+ family ATPase [T6SS (VF0335)] [Vibrio cholerae O1 biovar El Tor str. N16961]']	2338756	2341350	clpB_2	| Chaperone protein ClpB | NA | similar to AA sequence:UniProtKB:Q7CEG6
ELAN.0416.00034.i0001_02305	['VFG002563(gi:53720413)']	['(wzt2) ATP-binding ABC transporter capsular polysaccharide export protein [Capsule I (VF0436)] [Burkholderia pseudomallei K96243]']	2521819	2523441	yheS_1	| putative ABC transporter ATP-binding protein YheS | NA | similar to AA sequence:UniProtKB:P63389
ELAN.0416.00034.i0001_02470	['VFG001867(gi:52843161)']	['(sodB) superoxide dismutase [SodB (VF0169)] [Legionella pneumophila subsp. pneumophila str. Philadelphia 1]']	2724686	2725282	sodA_2	| Superoxide dismutase [Mn/Fe] | 1.15.1.1 | similar to AA sequence:UniProtKB:P0C0Q6
ELAN.0416.00034.i0001_02473	['VFG037028(gi:15676142)']	['(katA) catalase [KatA (VF0454)] [Neisseria meningitidis MC58]']	2727944	2729437	cat_1	| Catalase | 1.11.1.6 | similar to AA sequence:UniProtKB:Q27710
ELAN.0416.00034.i0001_02478	['VFG001306(gi:21281862)']	['(cap8J) capsular polysaccharide synthesis enzyme Cap8J [Capsule (VF0003)] [Staphylococcus aureus subsp. aureus MW2]']	2732393	2733019	cat_2	| Chloramphenicol acetyltransferase | 2.3.1.28 | similar to AA sequence:UniProtKB:P26841
ELAN.0416.00034.i0001_02512	['VFG000574(gi:16767047)']	['(mgtB) Mg2+ transport protein [MgtBC (VF0106)] [Salmonella enterica subsp. enterica serovar Typhimurium str. LT2]']	2768172	2770559	copA_3	| Copper-exporting P-type ATPase A | 3.6.3.54 | similar to AA sequence:UniProtKB:Q7A3E6
ELAN.0416.00034.i0001_02571	['VFG043319(gi:52841089)', 'VFG011946(gi:15792351)', 'VFG001248(gi:15596294)', 'VFG000116(gi:15600676)', 'VFG001214(gi:15599743)', 'VFG043381(gi:15645326)']	['(fleQ) transcriptional regulator FleQ [polar flagella (AI149)] [Legionella pneumophila subsp. pneumophila str. Philadelphia 1]', '(flgR) sigma-54 associated transcriptional activator [Pse5Ac7Ac, Pse5Ac7Am, Pse8OAc, Pse5Am7AcGlnAc (AI151)] [Campylobacter jejuni subsp. jejuni NCTC 11168]', '(fleQ) transcriptional regulator FleQ [Flagella (VF0273)] [Pseudomonas aeruginosa PAO1]', '(algB) two-compo…	2829142	2830467	zraR_3	| Transcriptional regulatory protein ZraR | NA | similar to AA sequence:UniProtKB:P25852
ELAN.0416.00034.i0001_02618	['VFG000696(gi:30962644)', 'VFG002228(gi:17987699)', 'VFG002181(gi:29376978)']	['(bexA) ATP-dependent polysaccharide export protein BexA [Capsule (VF0043)] [Haemophilus influenzae str. 1007]', '(wzt) O-antigen export system ATP-binding protein [LPS (VF0367)] [Brucella melitensis bv. 1 str. 16M]', '(cpsJ) ABC transporter, ATP-binding protein [Capsule (VF0361)] [Enterococcus faecalis V583]']	2878440	2879180	sufC	| putative ATP-dependent transporter SufC | NA | similar to AA sequence:UniProtKB:P77499
ELAN.0416.00034.i0001_02624	['VFG037100(gi:15675984)']	['(msrA/B(pilB)) trifunctional thioredoxin/methionine sulfoxide reductase A/B protein [MsrAB (VF0456)] [Neisseria meningitidis MC58]']	2883826	2884368	msrB_2	| Peptide methionine sulfoxide reductase MsrB | 1.8.4.12 | similar to AA sequence:UniProtKB:Q48FR2
ELAN.0416.00034.i0001_02704	['VFG005767(gi:22536831)']	['(cylG) 3-ketoacyl-ACP-reductase CylG [Beta-hemolysin/cytolysin (CVF171)] [Streptococcus agalactiae 2603V/R]']	2969019	2969762	fabG_5	| 3-oxoacyl-[acyl-carrier-protein] reductase FabG | 1.1.1.100 | similar to AA sequence:UniProtKB:P0AEK2
ELAN.0416.00034.i0001_02772	['VFG037100(gi:15675984)']	['(msrA/B(pilB)) trifunctional thioredoxin/methionine sulfoxide reductase A/B protein [MsrAB (VF0456)] [Neisseria meningitidis MC58]']	3042454	3043101	mrsA	| Peptide methionine sulfoxide reductase MsrA | 1.8.4.11 | similar to AA sequence:UniProtKB:Q9PHN0
ELAN.0416.00034.i0001_02794	['VFG000079(gi:16802278)', 'VFG000080(gi:16803037)', 'VFG002480(gi:53722524)']	['(clpC) endopeptidase Clp ATP-binding chain C [ClpC (VF0072)] [Listeria monocytogenes EGD-e]', '(clpE) ATP-dependent protease [ClpE (VF0073)] [Listeria monocytogenes EGD-e]', '(tssH-5/clpV) Clp-type ATPase chaperone protein [T6SS-1 (VF0429)] [Burkholderia pseudomallei K96243]']	3064889	3067426	clpC	| ATP-dependent Clp protease ATP-binding subunit ClpC | NA | similar to AA sequence:UniProtKB:Q7A797
ELAN.0416.00034.i0001_02901	['VFG002189(gi:29376986)']	['(cpsB) phosphatidate cytidylyltransferase [Capsule (VF0361)] [Enterococcus faecalis V583]']	3171002	3171874	cdsA	| Phosphatidate cytidylyltransferase | 2.7.7.41 | similar to AA sequence:UniProtKB:P0ABG1
ELAN.0416.00034.i0001_02904	['VFG000366(gi:16122162)', 'VFG009570(gi:15608488)']	['(ybtQ) inner membrane ABC-transporter YbtQ [Yersiniabactin (VF0136)] [Yersinia pestis CO92]', '(irtA) Iron-regulated transporter IrtA [mycobactin (IA031)] [Mycobacterium tuberculosis H37Rv]']	3173448	3175259	msbA	| Lipid A export ATP-binding/permease protein MsbA | 3.6.3.- | similar to AA sequence:UniProtKB:P60752
ELAN.0416.00034.i0001_02982	['VFG000037(gi:33591350)']	['(bplB) probable acetyltransferase [LPS (VF0033)] [Bordetella pertussis Tohama I]']	3260569	3261021	fdtC	| dTDP-3-amino-3,6-dideoxy-alpha-D-galactopyranose 3-N-acetyltransferase | 2.3.1.197 | similar to AA sequence:UniProtKB:Q6T1W7
ELAN.0416.00034.i0001_02985	['VFG001937(gi:15792461)', 'VFG013471(gi:16273473)', 'VFG001968(gi:15792758)']	['(Cj1136) glucosyltransferase [LOS (VF0326)] [Campylobacter jejuni subsp. jejuni NCTC 11168]', '(lgtA) N-acetylglucosamine glycosyltransferase [LOS (CVF494)] [Haemophilus influenzae Rd KW20]', '(Cj1440c) sugar transferase [Capsule (VF0323)] [Campylobacter jejuni subsp. jejuni NCTC 11168]']	3262815	3263858	epsH_3	| Putative glycosyltransferase EpsH | 2.4.-.- | similar to AA sequence:UniProtKB:P71057
ELAN.0416.00034.i0001_03059	['VFG011430(gi:17987758)']	['(acpXL) acyl carrier protein [LPS (CVF383)] [Brucella melitensis bv. 1 str. 16M]']	3341028	3341267	acpP	| Acyl carrier protein | NA | similar to AA sequence:UniProtKB:P94123
ELAN.0416.00034.i0001_03218	['VFG001855(gi:52840925)']	['(htpB) Hsp60, 60K heat shock protein HtpB [Hsp60 (VF0159)] [Legionella pneumophila subsp. pneumophila str. Philadelphia 1]']	3483345	3484970	groL	| 60 kDa chaperonin | NA | similar to AA sequence:UniProtKB:P81284
ELAN.0416.00034.i0001_03273	['VFG001449(gi:146567)', 'VFG000258(gi:15676010)', 'VFG001974(gi:15792764)']	['(kpsT) KpsT [K1 capsule (VF0239)] [Escherichia coli O18:K1:H7 str. RS218]', '(ctrD) capsule polysaccharide export ATP-binding protein CtrD [Capsule (VF0079)] [Neisseria meningitidis MC58]', '(kpsT) capsule polysaccharide export ATP-binding protein [Capsule (VF0323)] [Campylobacter jejuni subsp. jejuni NCTC 11168]']	3549218	3551194	yheS_2	| putative ABC transporter ATP-binding protein YheS | NA | similar to AA sequence:UniProtKB:P63389
ELAN.0416.00034.i0001_03284	['VFG001449(gi:146567)']	['(kpsT) KpsT [K1 capsule (VF0239)] [Escherichia coli O18:K1:H7 str. RS218]']	3562239	3564134	NA	| putative ABC transporter ATP-binding protein | NA | similar to AA sequence:UniProtKB:P45127
ELAN.0416.00034.i0001_03311	['VFG001381(gi:57116734)']	['(icl) Isocitrate lyase Icl (isocitrase) (isocitratase) [Isocitrate lyase (VF0253)] [Mycobacterium tuberculosis H37Rv]']	3588281	3589555	aceA	| Isocitrate lyase | 4.1.3.1 | similar to AA sequence:UniProtKB:P0A9G6
ELAN.0416.00034.i0001_03465	['VFG037100(gi:15675984)']	['(msrA/B(pilB)) trifunctional thioredoxin/methionine sulfoxide reductase A/B protein [MsrAB (VF0456)] [Neisseria meningitidis MC58]']	3752181	3753257	msrAB	| Peptide methionine sulfoxide reductase MsrA/MsrB | NA | similar to AA sequence:UniProtKB:P45213
