# Supplementary material for: Evolutionary dynamics and genomic features of the Elizabethkingia anophelis 2015 to 2016 Wisconsin outbreak strain
Source: Nat Commun. 2017 May 24;8:15483. doi: 10.1038/ncomms15483 (PMC5458099; doi:10.1038/ncomms15483)
Supplement: Supplementary Data 6 — Antimicrobial susceptibility values. [file ncomms15483-s6.xlsx]

## Sheet: Inhibition diameter
Supplementary Data 6: Table. Antimicrobial susceptibility values#
Class	Beta-lactams														Aminoglycosides								Quinolones						Miscellaneous									Macrolides
Antimicrobial agent	Ceftazidime	Cefepime	Imipenem	Piperacillin	Piperacillin + tazobactam	Ampicillin	Amoxicillin	Amox + clavulanic acid	Cefalexin	Cefuroxime	Cefoxitin	Cefotaxime	Cefoperazone (+ sulbactam)		Amikacin	Tobramycin	Gentamicin	Streptomycin	Spectinomycin	Kanamycin	Isepamicin		Ciprofloxacin	Levofloxacin	Nalidixic acid	Pefloxacin	Moxifloxacin		Chloramphenicol	Fosfomycin	Rifampicin	Linezolid	Tetracycline	Vancomycin	Tigecycline	Trimethoprim-sulfamethoxazole		Erythromycin	Clarithromycin	Spiramycin	Azithromycin
Quantity of antimicrobial in disk	10 µg	30 µg	10 µg	30 µg	30 µg + 6 µg	10 µg	25 µg	20 µg + 10 µg	30 µg	30 µg	30 µg	5 µg	75 µg + 30 µg		30µg	10 µg	10 µg	10 µg	30 µg	30 µg	30 µg		5 µg	5 µg	30 µg	5 µg	5 µg		30 µg	200 µg	5 µg	30 µg	30 µg	5 µg	15 µg	1,25 µg+ 23,75 µg		15 µg	15 µg	100 µg	15 µg
Interpretative breakpoints (R - S) &	(19 - 19)	(19 - 19)	(17 - 20)	(18 - 18)	(18 - 18)	None	None	None	None	None	None	None	None		(15 - 18)	(16 - 16)	(15 - 15)	None	None	None	None		(22 - 25)	(17 - 20)	None	None	None		None	None	None	None	None	None	None	None		None	None	None	None
Po0527107	6 R	18 R	9 R	22 S	21 S	6	6	18	6	6	17	6	17		20 S	6 R	6 R	9	19	6	18		29 S	30 S	28	23	35		6	6	9	27	6	9	17	25		26	30	25	22
V0378064	6 R	19 S	6 R	20 S	20 S	6	6	20	6	6	17	6	16		20 S	6 R	6 R	10	20	6	19		27 S	30 S	26	22	36		6	6	15	29	9	9	18	25		26	28	24	26
NUH1	6 R	23 S	9 R	20 S	25 S	6	6	15	6	6	6	6	28		9 R	6 R	6 R	9	26	6	6		25 S	31 S	26	22	35		22	6	20	26	17	9	22	27		17	24	21	22
NUHP1	6 R	23 S	9 R	21 S	22 S	6	6	17	6	6	6	9	28		13 R	6 R	6 R	6	18	6	6		24 I	30 S	26	22	35		11	6	21	29	19	9	23	25		18	25	21	19
CSID3015183684	6 R	16 R	6 R	18 S	16 R	6	6	13	6	6	6	6	24		9 R	6 R	6 R	6	14	6	10		27 S	29 S	22	21	35		12	6	23	22	12	10	23	20		27	32	26	28
CSID3000522107	6 R	23 S	6 R	20 S	20 S	6	6	18	6	6	9	6	27		15 I	6 R	6 R	9	13	6	13		27 S	31 S	23	23	35		12	6	27	25	14	9	20	22		28	36	35	19
CSID3000521792	6 R	23 S	6 R	18 S	21 S	6	6	18	6	6	9	9	28		14 R	6 R	6 R	9	14	6	13		10 R	6 R	6	6	20		17	6	28	27	14	9	21	20		26	35	35	35
CSID3015183688	6 R	21 S	9 R	22 S	20 S	6	6	18	6	6	9	6	27		11 R	6 R	6 R	9	17	6	14		28 S	31 S	23	25	35		10	6	26	22	10	9	21	25		31	30	35	28
CSID3000521209	6 R	20 S	8 R	18 S	20 S	6	6	18	6	6	9	6	26		12 R	6 R	9 R	9	13	6	11		27 S	31 S	23	25	35		12	6	26	24	12	9	22	21		28	35	27	28
CSID3000516067	6 R	25 S	6 R	18 S	21 S	6	6	21	6	6	6	6	29		13 R	6 R	9 R	6	14	6	12		30 S	35 S	26	27	39		16	9	30	27	16	10	26	24		28	35	35	35
CSID3000521206	6 R	20 S	6 R	18 S	19 S	6	6	18	6	6	9	6	27		14 R	6 R	9 R	9	15	6	14		27 S	31 S	23	25	35		14	6	28	26	14	9	24	20		27	31	26	35
CSID3000516066	6 R	19 S	6 R	18 S	19 S	6	6	16	6	6	6	6	26		11 R	6 R	6 R	6	14	6	11		26 S	29 S	20	24	35		13	6	24	24	12	9	25	21		29	31	26	29
CSID3000516026	6 R	20 S	6 R	18 S	20 S	6	6	18	6	6	9	6	26		13 R	6 R	6 R	6	15	6	12		28 S	32 S	22	25	35		16	6	28	26	14	9	25	22		29	35	27	31
CSID3000521794	6 R	21 S	6 R	18 S	19 S	6	6	19	6	6	6	6	27		15 I	6 R	6 R	6	15	6	16		30 S	32 S	25	26	35		15	6	30	27	16	9	24	25		31	35	35	35
CSID3000516626	6 R	20 S	6 R	18 S	20 S	6	6	16	6	6	6	6	28		11 R	6 R	9 R	9	15	6	11		29 S	30 S	23	26	35		14	6	26	25	10	9	22	25		28	39	27	35
CSID3000521205	6 R	18 S	6 R	18 S	20 S	6	6	17	6	6	9	6	27		14 R	6 R	13 R	9	18	6	15		26 S	35 S	22	22	31		17	6	30	30	16	13	29	25		31	35	27	28
CSID3000516189	6 R	18 S	6 R	18 S	19 S	6	6	14	6	6	6	6	28		9 R	6 R	9 R	6	14	6	9		28 S	30 S	24	25	35		12	6	26	26	13	9	26	24		29	30	35	35
CSID3000516357	6 R	21 S	6 R	18 S	22 S	6	6	15	6	6	6	6	28		14 R	6 R	9 R	9	14	6	14		27 S	30 S	24	25	35		13	6	29	26	14	9	26	24		27	36	36	35
CSID3000516072	6 R	19 S	6 R	18 S	20 S	6	6	17	6	6	6	6	26		12 R	6 R	9 R	9	14	6	14		27 S	32 S	24	25	35		28	6	26	24	13	10	23	23		30	35	35	35
CSID3000516358	6 R	19 S	9 R	18 S	18 S	6	6	18	6	6	8	6	26		12 R	6 R	9 R	9	14	6	12		26 S	29 S	22	22	32		12	6	26	23	12	10	23	23		26	35	26	35
CSID3000521208	6 R	21 S	9 R	18 S	23 S	6	6	19	6	6	6	6	26		15 I	6 R	11 R	9	22	6	14		30 S	35 S	25	26	35		18	6	30	35	16	10	29	20		27	35	27	32
CSID3015183678	6 R	24 S	9 R	18 S	22 S	6	6	12	6	6	6	6	28		13 R	6 R	9 R	9	14	6	14		28 S	31 S	25	25	35		15	6	27	25	15	9	26	20		29	35	26	28
CSID3000516276	6 R	18 S	6 R	18 S	19 S	6	6	11	6	6	6	6	26		12 R	6 R	9 R	9	15	6	14		26 S	32 S	23	24	35		15	6	27	28	16	9	26	22		29	35	28	28
CSID3015183676	6 R	19 S	6 R	18 S	18 S	6	6	13	6	6	6	6	25		9 R	6 R	6 R	9	14	6	9		26 S	29 S	24	20	35		13	6	23	22	12	9	23	22		28	30	25	28
CSID3000516277	6 R	20 S	6 R	18 S	18 S	6	6	14	6	6	6	6	26		12 R	6 R	9 R	6	14	6	14		26 S	30 S	22	22	35		15	6	26	25	14	9	21	20		26	35	26	35
CSID3015183677	6 R	21 S	6 R	18 S	20 S	6	6	11	6	6	6	6	27		9 R	6 R	9 R	6	15	6	10		28 S	30 S	24	23	35		14	6	24	24	11	9	24	24		30	35	27	29
CSID3000516355	6 R	16 R	6 R	18 S	14 R	6	6	15	6	6	6	6	21		9 R	6 R	6 R	6	14	6	10		24 I	29 S	18	18	29		13	6	22	23	13	10	24	21		28	35	26	26
CSID3015183673	6 R	20 S	6 R	18 S	19 S	6	6	14	6	6	6	6	26		12 R	6 R	9 R	9	13	6	12		26 S	29 S	22	20	32		13	6	25	23	13	9	20	22		28	35	28	32
CSID3000515961	6 R	22 S	6 R	18 S	20 S	6	6	15	6	6	6	6	29		12 R	6 R	12 R	9	14	6	13		27 S	29 S	24	20	35		12	6	26	23	12	9	20	25		31	35	35	29
&: R - S: Resistant if diameter < R and susceptible if diameter ≥ S
#: Values are given as diameters of inhibition (in mm) and the S (susceptible), I (intermediate) and R (resistant) interpretations when available.
