# Supplementary material for: Evolutionary dynamics and genomic features of the Elizabethkingia anophelis 2015 to 2016 Wisconsin outbreak strain
Source: Nat Commun. 2017 May 24;8:15483. doi: 10.1038/ncomms15483 (PMC5458099; doi:10.1038/ncomms15483)
Supplement: Supplementary Data 7 — SNP tree with node names. [file ncomms15483-s7.txt]

((SRR3313005:0.031951,SRR3465867:0.003862)NODE0:0.002446,(SRR3313003:0.00747,((SRR3240412:0.004182,(((SRR3312991:1e-06,SRR3240405:1e-06)NODE1:0.00069,(SRR3312999:0.000345,(SRR3313004:0.001029,SRR3240414:1e-06)NODE2:0.001035)NODE3:1e-06)NODE4:0.000346,((SRR3240401:0.002422,(SRR3465866:0.004506,SRR3313002:0.001381)NODE5:0.000351)NODE6:1e-06,(SRR3313001:0.000346,(SRR3313000:0.002422,(SRR3312989:1e-06,(SRR3465875:1e-06,SRR3465876:1e-06)NODE7:0.000343)NODE8:0.001384)NODE9:1e-06)NODE10:1e-06)NODE11:1e-06)NODE12:0.000694)NODE13:1e-06,(((SRR3312990:0.002769,(SRR3465881:1e-06,(SRR3312986:1e-06,SRR3465872:1e-06)NODE14:1e-06)NODE15:0.000688)NODE16:0.000351,(SRR3465869:0.003807,(SRR3312984:0.000688,((SRR3240397:0.000758,(SRR3312988:0.000343,SRR3240399:0.000687)NODE17:0.000345)NODE18:1e-06,(SRR3312995:1e-06,((SRR3710656:0.002064,SRR3465925:0.002068)NODE19:1e-06,(SRR3240411:0.001376,SRR3240413:0.001376)NODE20:1e-06)NODE21:1e-06)NODE22:1e-06)NODE23:1e-06)NODE24:0.001038)NODE25:1e-06)NODE26:1e-06,((SRR3465878:0.002084,(SRR3465877:0.003798,(SRR3240409:0.00034,(SRR3240406:1e-06,(SRR3240398:1e-06,SRR3240407:1e-06)NODE27:1e-06)NODE28:1e-06)NODE29:0.002415)NODE30:0.000326)NODE31:0.002114,((SRR3312997:0.001706,(SRR3465873:0.000682,SRR3240410:1e-06)NODE32:1e-06)NODE33:0.001723,(SRR3312996:0.003449,((SRR3312998:1e-06,SRR3465861:0.004138)NODE34:0.000684,((((SRR3465863:0.001368,SRR3465895:0.001026)NODE35:1e-06,(SRR3312985:0.001368,(SRR3312987:0.00068,SRR3465923:1e-06)NODE36:0.001026)NODE37:1e-06)NODE38:1e-06,((SRR3465874:1e-06,SRR3312992:0.000682)NODE39:0.000342,(SRR3465868:0.000681,(SRR3240400:0.000683,(SRR3465864:1e-06,SRR3465865:1e-06)NODE40:0.000681)NODE41:1e-06)NODE42:0.000684)NODE43:1e-06)NODE44:1e-06,(SRR3465899:0.00034,((SRR3465862:0.00034,SRR3240403:0.000341)NODE45:1e-06,((SRR3240402:0.000341,SRR3312994:0.000341)NODE46:1e-06,(SRR3312993:1e-06,((SRR3465880:1e-06,SRR3240408:1e-06)NODE47:1e-06,((SRR3465882:0.001022,(SRR3465870:1e-06,SRR3465871:1e-06)NODE48:0.000681)NODE49:1e-06,(SRR3465924:0.001022,(SRR3465879:1e-06,(SRR3465926:1e-06,SRR3465927:1e-06)NODE50:0.002037)NODE51:0.000681)NODE52:1e-06)NODE53:1e-06)NODE54:1e-06)NODE55:1e-06)NODE56:1e-06)NODE57:1e-06)NODE58:0.000684)NODE59:0.001025)NODE60:0.000354)NODE61:1e-06)NODE62:0.000692)NODE63:1e-06)NODE64:0.001393)NODE65:0.002775)NODE66:0.002809);
