# Supplementary material for: Evolutionary dynamics and genomic features of the Elizabethkingia anophelis 2015 to 2016 Wisconsin outbreak strain
Source: Nat Commun. 2017 May 24;8:15483. doi: 10.1038/ncomms15483 (PMC5458099; doi:10.1038/ncomms15483)
Supplement: Supplementary Data 9 — : BEAST input file using SNP data. [file ncomms15483-s9.xml]

<?xml version="1.0" standalone="yes"?>

<!-- Generated by BEAUTi v1.8.3                                              -->
<!--       by Alexei J. Drummond, Andrew Rambaut and Marc A. Suchard         -->
<!--       Department of Computer Science, University of Auckland and        -->
<!--       Institute of Evolutionary Biology, University of Edinburgh        -->
<!--       David Geffen School of Medicine, University of California, Los Angeles-->
<!--       http://beast.bio.ed.ac.uk/                                        -->
<beast>

	<!-- The list of taxa to be analysed (can also include dates/ages).          -->
	<!-- ntax=68                                                                 -->
	<taxa id="taxa">
		<taxon id="SRR3240401">
			<date value="420.0" direction="forwards" units="days"/>
		</taxon>
		<taxon id="SRR3240402">
			<date value="419.0" direction="forwards" units="days"/>
		</taxon>
		<taxon id="SRR3710656">
			<date value="412.0" direction="forwards" units="days"/>
		</taxon>
		<taxon id="SRR3240400">
			<date value="421.0" direction="forwards" units="days"/>
		</taxon>
		<taxon id="SRR3240403">
			<date value="411.0" direction="forwards" units="days"/>
		</taxon>
		<taxon id="SRR3240397">
			<date value="407.0" direction="forwards" units="days"/>
		</taxon>
		<taxon id="SRR3240398">
			<date value="409.0" direction="forwards" units="days"/>
		</taxon>
		<taxon id="SRR3240399">
			<date value="416.0" direction="forwards" units="days"/>
		</taxon>
		<taxon id="SRR3465861">
			<date value="416.0" direction="forwards" units="days"/>
		</taxon>
		<taxon id="SRR3465862">
			<date value="425.0" direction="forwards" units="days"/>
		</taxon>
		<taxon id="SRR3465869">
			<date value="426.0" direction="forwards" units="days"/>
		</taxon>
		<taxon id="SRR3465870">
			<date value="430.0" direction="forwards" units="days"/>
		</taxon>
		<taxon id="SRR3465864">
			<date value="420.0" direction="forwards" units="days"/>
		</taxon>
		<taxon id="SRR3465866">
			<date value="423.0" direction="forwards" units="days"/>
		</taxon>
		<taxon id="SRR3465863">
			<date value="419.0" direction="forwards" units="days"/>
		</taxon>
		<taxon id="SRR3465895">
			<date value="445.0" direction="forwards" units="days"/>
		</taxon>
		<taxon id="SRR3465899">
			<date value="445.0" direction="forwards" units="days"/>
		</taxon>
		<taxon id="SRR3465867">
			<date value="428.0" direction="forwards" units="days"/>
		</taxon>
		<taxon id="SRR3465924">
			<date value="440.0" direction="forwards" units="days"/>
		</taxon>
		<taxon id="SRR3465882">
			<date value="444.0" direction="forwards" units="days"/>
		</taxon>
		<taxon id="SRR3465881">
			<date value="431.0" direction="forwards" units="days"/>
		</taxon>
		<taxon id="SRR3465868">
			<date value="429.0" direction="forwards" units="days"/>
		</taxon>
		<taxon id="SRR3465879">
			<date value="433.0" direction="forwards" units="days"/>
		</taxon>
		<taxon id="SRR3465865">
			<date value="419.0" direction="forwards" units="days"/>
		</taxon>
		<taxon id="SRR3465874">
			<date value="435.0" direction="forwards" units="days"/>
		</taxon>
		<taxon id="SRR3465878">
			<date value="434.0" direction="forwards" units="days"/>
		</taxon>
		<taxon id="SRR3465875">
			<date value="424.0" direction="forwards" units="days"/>
		</taxon>
		<taxon id="SRR3465873">
			<date value="434.0" direction="forwards" units="days"/>
		</taxon>
		<taxon id="SRR3465872">
			<date value="431.0" direction="forwards" units="days"/>
		</taxon>
		<taxon id="SRR3465925">
			<date value="438.0" direction="forwards" units="days"/>
		</taxon>
		<taxon id="SRR3465877">
			<date value="433.0" direction="forwards" units="days"/>
		</taxon>
		<taxon id="SRR3465871">
			<date value="430.0" direction="forwards" units="days"/>
		</taxon>
		<taxon id="SRR3465876">
			<date value="424.0" direction="forwards" units="days"/>
		</taxon>
		<taxon id="SRR3465926">
			<date value="447.0" direction="forwards" units="days"/>
		</taxon>
		<taxon id="SRR3465880">
			<date value="431.0" direction="forwards" units="days"/>
		</taxon>
		<taxon id="SRR3465923">
			<date value="411.0" direction="forwards" units="days"/>
		</taxon>
		<taxon id="SRR3465927">
			<date value="447.0" direction="forwards" units="days"/>
		</taxon>
		<taxon id="SRR3312984">
			<date value="400.0" direction="forwards" units="days"/>
		</taxon>
		<taxon id="SRR3312985">
			<date value="410.0" direction="forwards" units="days"/>
		</taxon>
		<taxon id="SRR3312986">
			<date value="411.0" direction="forwards" units="days"/>
		</taxon>
		<taxon id="SRR3312987">
			<date value="418.0" direction="forwards" units="days"/>
		</taxon>
		<taxon id="SRR3312988">
			<date value="419.0" direction="forwards" units="days"/>
		</taxon>
		<taxon id="SRR3312989">
			<date value="419.0" direction="forwards" units="days"/>
		</taxon>
		<taxon id="SRR3312990">
			<date value="417.0" direction="forwards" units="days"/>
		</taxon>
		<taxon id="SRR3312991">
			<date value="397.0" direction="forwards" units="days"/>
		</taxon>
		<taxon id="SRR3312992">
			<date value="415.0" direction="forwards" units="days"/>
		</taxon>
		<taxon id="SRR3312993">
			<date value="417.0" direction="forwards" units="days"/>
		</taxon>
		<taxon id="SRR3312994">
			<date value="417.0" direction="forwards" units="days"/>
		</taxon>
		<taxon id="SRR3312995">
			<date value="398.0" direction="forwards" units="days"/>
		</taxon>
		<taxon id="SRR3312996">
			<date value="395.0" direction="forwards" units="days"/>
		</taxon>
		<taxon id="SRR3312997">
			<date value="413.0" direction="forwards" units="days"/>
		</taxon>
		<taxon id="SRR3312998">
			<date value="414.0" direction="forwards" units="days"/>
		</taxon>
		<taxon id="SRR3312999">
			<date value="334.0" direction="forwards" units="days"/>
		</taxon>
		<taxon id="SRR3313000">
			<date value="350.0" direction="forwards" units="days"/>
		</taxon>
		<taxon id="SRR3313001">
			<date value="358.0" direction="forwards" units="days"/>
		</taxon>
		<taxon id="SRR3313002">
			<date value="366.0" direction="forwards" units="days"/>
		</taxon>
		<taxon id="SRR3313003">
			<date value="334.0" direction="forwards" units="days"/>
		</taxon>
		<taxon id="SRR3313004">
			<date value="326.0" direction="forwards" units="days"/>
		</taxon>
		<taxon id="SRR3240405">
			<date value="398.0" direction="forwards" units="days"/>
		</taxon>
		<taxon id="SRR3240406">
			<date value="410.0" direction="forwards" units="days"/>
		</taxon>
		<taxon id="SRR3240407">
			<date value="410.0" direction="forwards" units="days"/>
		</taxon>
		<taxon id="SRR3240408">
			<date value="414.0" direction="forwards" units="days"/>
		</taxon>
		<taxon id="SRR3240409">
			<date value="410.0" direction="forwards" units="days"/>
		</taxon>
		<taxon id="SRR3240410">
			<date value="360.0" direction="forwards" units="days"/>
		</taxon>
		<taxon id="SRR3240411">
			<date value="354.0" direction="forwards" units="days"/>
		</taxon>
		<taxon id="SRR3240412">
			<date value="354.0" direction="forwards" units="days"/>
		</taxon>
		<taxon id="SRR3240413">
			<date value="369.0" direction="forwards" units="days"/>
		</taxon>
		<taxon id="SRR3240414">
			<date value="392.0" direction="forwards" units="days"/>
		</taxon>
	</taxa>
	<taxa id="outbreak_68">
		<taxon idref="SRR3240397"/>
		<taxon idref="SRR3240398"/>
		<taxon idref="SRR3240399"/>
		<taxon idref="SRR3240400"/>
		<taxon idref="SRR3240401"/>
		<taxon idref="SRR3240402"/>
		<taxon idref="SRR3240403"/>
		<taxon idref="SRR3240405"/>
		<taxon idref="SRR3240406"/>
		<taxon idref="SRR3240407"/>
		<taxon idref="SRR3240408"/>
		<taxon idref="SRR3240409"/>
		<taxon idref="SRR3240410"/>
		<taxon idref="SRR3240411"/>
		<taxon idref="SRR3240412"/>
		<taxon idref="SRR3240413"/>
		<taxon idref="SRR3240414"/>
		<taxon idref="SRR3312984"/>
		<taxon idref="SRR3312985"/>
		<taxon idref="SRR3312986"/>
		<taxon idref="SRR3312987"/>
		<taxon idref="SRR3312988"/>
		<taxon idref="SRR3312989"/>
		<taxon idref="SRR3312990"/>
		<taxon idref="SRR3312991"/>
		<taxon idref="SRR3312992"/>
		<taxon idref="SRR3312993"/>
		<taxon idref="SRR3312994"/>
		<taxon idref="SRR3312995"/>
		<taxon idref="SRR3312996"/>
		<taxon idref="SRR3312997"/>
		<taxon idref="SRR3312998"/>
		<taxon idref="SRR3312999"/>
		<taxon idref="SRR3313000"/>
		<taxon idref="SRR3313001"/>
		<taxon idref="SRR3313002"/>
		<taxon idref="SRR3313003"/>
		<taxon idref="SRR3313004"/>
		<taxon idref="SRR3465861"/>
		<taxon idref="SRR3465862"/>
		<taxon idref="SRR3465863"/>
		<taxon idref="SRR3465864"/>
		<taxon idref="SRR3465865"/>
		<taxon idref="SRR3465866"/>
		<taxon idref="SRR3465867"/>
		<taxon idref="SRR3465868"/>
		<taxon idref="SRR3465869"/>
		<taxon idref="SRR3465870"/>
		<taxon idref="SRR3465871"/>
		<taxon idref="SRR3465872"/>
		<taxon idref="SRR3465873"/>
		<taxon idref="SRR3465874"/>
		<taxon idref="SRR3465875"/>
		<taxon idref="SRR3465876"/>
		<taxon idref="SRR3465877"/>
		<taxon idref="SRR3465878"/>
		<taxon idref="SRR3465879"/>
		<taxon idref="SRR3465880"/>
		<taxon idref="SRR3465881"/>
		<taxon idref="SRR3465882"/>
		<taxon idref="SRR3465895"/>
		<taxon idref="SRR3465899"/>
		<taxon idref="SRR3465923"/>
		<taxon idref="SRR3465924"/>
		<taxon idref="SRR3465925"/>
		<taxon idref="SRR3465926"/>
		<taxon idref="SRR3465927"/>
		<taxon idref="SRR3710656"/>
	</taxa>

	<!-- The sequence alignment (each sequence refers to a taxon above).         -->
	<!-- ntax=68 nchar=296                                                       -->
	<alignment id="alignment" dataType="nucleotide">
		<sequence>
			<taxon idref="SRR3240401"/>
			ACCCGCGGGCCCGCGCGCCGGGCGGGGCGTCCGCCGCCCAGGCCGCGTGCCCCCGCCGCGGCCGCGGGCGCGCCGCAGGGCATGTGCACGGGGGTGCCCGGGGGAGGGGCCTTTCGGCCGCGCCAGCGGGGCGCCGATCCGGGCCGCAACCACGGTCGGCGACCCGAGATGCCCCCCCCCCGCCCTCGTCGCCCCAGGCGGTGGTCCGGGGCGACGGGCGCGGCCGCCCTCCCGCAGGCGGCCGTCGCCTCCGGCCGCAGCGCGGTGCCGCGGGGCCGGGGCGCGCGGGGGGGGCG
		</sequence>
		<sequence>
			<taxon idref="SRR3240402"/>
			ACCCGCGGGCCCGAGCGCCGGGCGGGGCGTCCGCCGTCCAGGCCGCGGGCCCCCGCCGCGGCCGCGGGCGCGCCGCAGGGCATGTGCCCGGGGGTGCCCGGGGGAGGGGCCGGTCGGCCGCGCCCGCGGGGCGCCGATCCGGGACGCAACCCCGGTCGGCGACCCGAGCTGCCCCCCCCCAGCCCTCGTCGCCCCCTGCGGTGGTCCGGGGCGCCAGTCGCGGCAGCCCTCCCGCCGGCGGCCGTCGCATACGGCAGCAGCGCGGTGACGCGGGGCCGGGGCGCGCGGGGGGGGCG
		</sequence>
		<sequence>
			<taxon idref="SRR3710656"/>
			ACCCGCGGGCCCGCGCTCCGGGAGGTGCGTCCGCCGCCCAGGCCGCGGGCACCCGCCGCGGCCGCGGGCGCGCCGCAGGGCATGTGCCCGGGGGTGCCCGGGGGAGGGGCAGGTCGGCCGCGCCCGCGGGGCGCCGATCCGGGCCGCAACCCCGGTCGGCGACCCGAGCTGCCCCACCCCCGCCCTCGTCGCCACCGGCGGTGGTCCGGGGCGCCAGGCGCGGCCGCCCTCCCGACGGCGGCCGTCGCCTCCGGCAGCAGCGCGGTGACGCGGGGCCGGGGCGCGCGGTGGGGGCG
		</sequence>
		<sequence>
			<taxon idref="SRR3240400"/>
			ACCCGCGGGCCCGAGCGCCGGGCGGGGAGTCCGCCGCCCAGGCCGCGGGCCCCCGCCGCGGCCTCGGGCGCGCCGCAGGGCATGTGCCCGGGGGTGCCCGGGGGAGGGGCCGGTCGGCCGCGCCCGCGGGGCGCCGATCCGGGACGCAACCCCGGTCGGCGACCCGAGCTGCCCCCCCCCAGCCCTCGTCGCCCCCTGCGGTGGTCCGGGGCGCCAGGCGCGGCCGCCCTCCCGCCGGCGGCCGTCGCAAACGGCAGCAGCGCGGTGACGCGGGGCCGGGGCGCGCGGGGGGGGCT
		</sequence>
		<sequence>
			<taxon idref="SRR3240403"/>
			ACCCGCGGGCCCGAGCGCCGGGCGGGGCGTCCGCCGCCCAGGCCGCGGGCCCCCGCCGCGGCCGCGGGCGCGCCGCAGGGCATGTGCCCGGGGGTGCCCGGGGGAGGGGCCGGTCGGCCGCGCCCGCGTGGCGCCGATCCGGGACGCAACCCCGGTCGGCGACCCGAGCTGCCCCCCCCCAGCCCTCGTCGCCCCCTGCGGTGGTCCGGGGCGCCAGTCGCGGCAGCCCTCCCGCCGGCGGCCGTCGCATACGGCAGCAGCGCGGTGACGCGGGGCCGGGGCGCGCGGGGGGGGCG
		</sequence>
		<sequence>
			<taxon idref="SRR3240397"/>
			ACCCGCGGGCCCGCGCGCCGGGCGGGGCGTCCGCCGCCCAGGCCGCGGGCCCCCGCCCCGGCCGCGGGCGCGCCGCAGGGCATGTGCCCGGGGGTGCCCGGGGGAGGGGCCGGTCGGCCGCGCCCGCGGGGCGCCGATCCGGGCCGCAACCCCTGTCGGCGACCCGAGCTGCCCCACCCCCGCCCTCGTCGCCACCGGCGGTGGTCCGGGGCGCCAGGCGCGGCCGCCCTCCCGCCGGCGGCCGTCGCCTCCGGCAGCAGCGCGGTGACGCGGGGCCGGGGCGCGCGGTGGGGGCG
		</sequence>
		<sequence>
			<taxon idref="SRR3240398"/>
			ACCCGCGGGCCCGCGCGCCGGGCGGGGCGTCCGCCGCCCAGGCCGCGGGCCCCCGCCGCGGCCGCGGGCGCGCTGCAGGGAGTGTGCCCGGGGGTGCCCTGGGGGGGGGCCGGTCGGCCGCGCCCGCGGGGCGCCGATCCGGGCCGCAACCCCGGTCGGCGTCCCGAGCTGCCCCCCCCCCGCCATCGTCGCCCCCGGCGGTGGTCAGGGTCGCCAGGCGCGTCCTCCCTCCCGCCGGCGGCCGTCGCCTCCGGCAGCAGCGCGGTGACGCGGTGCCGGGGCGCGCGTGGGGTGCG
		</sequence>
		<sequence>
			<taxon idref="SRR3240399"/>
			ACCCGCGGGCCCGCGCGCCGGGCGGGGCGTCCGCCGCCCAGGCCGCGGGCCCCCGCCGCGGCCGCGGGCGCGCCGCAGGGCATTTGCCCGGGGGTGCCCGGGGTAGGGGCCGGTCGGCCGCGCCCGCGGGGCGCCGATCCGGGCCGCAACCCCGGTCGGCGACCCGAGCTGCCCCACCCCCGCCCTCGTCGCCACCGGCGGTGGTCCGGGGCGCCAGGCGCGGCCGCCCTCCCGCCGGAGGCCGTCGCCTCCGGCAGCAGCGCGGTGACGCGGGGCCGGGGCGCGCGGTGGGGGCG
		</sequence>
		<sequence>
			<taxon idref="SRR3465861"/>
			ACCCGCGGGCCCGAGCGCCGGGCGTGGCGTCCGCCGCCCAGGCCGCGGGCCCACGCCGCGGCCGCGGGCGCGACGCAGGGCATGTGCCCGGGGGTGCCCGGGGGAGGGGCCGGTCGGCCGCGCCCGCGGGGCGCCGATCCGGGACGCAACCCCGTTCTGCGACCCGAGCTGCCCCCCCACCGCCCTCGTCGCCCCCGGCGGTGGTACTGGGCGCCAGGCGAGGCCGCCCTACCGCCGGCGGCCGACGAATCCGGCAGCATCGCGGTGACGCGGGGCCGGGGCGCGCGGGTGGGGCG
		</sequence>
		<sequence>
			<taxon idref="SRR3465862"/>
			ACCCGCGGGCCCGAGCGCCGGGCGGGGCGTCCGCCGCCCAGGCCGCGGGCCCCCGCCGCGGCCGCGGGCGCGCCGCAGGGCATGTGCCCGGGGGTGCCCGGGGGAGGGGCCGGTCGGCCGCGCCCGCGGGGCGCCGATCCGGGACGCAACCCCGGTCGGCGACCCGAGCTGCCCCCCCCCAGCCCTCGTCGCCCCCTGCGGTGGTCCGGGGCGCCAGTCGCGGCAGCCCTCCCGCCGGCGGCCGTCGCATACGGCAGCAGCGCGGTGACGCGGGGCCGGGGAGCGCGGGGGGGGCG
		</sequence>
		<sequence>
			<taxon idref="SRR3465869"/>
			ACACGCGGTCCCGCGCGCCGGGCGGGGCGTCCGCCGCCCAGGCCGCGGGCCCCCGCCGCGGCCGCGGGCGCGCCGCAGGGCATGTGCCCTGGGGTGCCAGGGGGAGTGGCCGGTCGGCCGCGCCCGCGGGGCGCCGATCCGGGCCGCAACCCCGGTCGGCGACCCGAGCTGCCCCCCCCCCGCACTCGTCGCACCCGGCGGTGGTCCGGGGAGCCATGAGCGGCCGCCCTCCAGCCGGCGGCCGTCGCCTCCGGCAGCAGCGCGGTGACGCGGGGCCGGGGCGCGCGGGGGGGGCG
		</sequence>
		<sequence>
			<taxon idref="SRR3465870"/>
			ACCCGCGGGCCCGAGAGCCGGGCGGGGCGTCCGCCGCCCAGGCCGCGGGCCCCCGCCGCGGCCGCGGGCGCGCCGCAGGGCATGTGCCCGGGGGTGCCCGGGGGAGGGGCCGGTCGGCCGCGCCCGCGGGGCGCCGATCCGGGACGCAACCCCGGTCGGCGACCCGAGCTGCCCCCCCCCAGCCCTCGTCGCCCCCTGCGGTGGTCCGGGGCGCCAGTCGCGGCAGCCCTCCCGCCGGCGGCCGTCGCATACGGCAGAAGCGCGGTGACGCGGGGCCGGGGCGCGCGGGGGGGGCG
		</sequence>
		<sequence>
			<taxon idref="SRR3465864"/>
			ACCCGCGGGCCCGAGCGCCGGGCGGGGAGTCCGCCGCCCAGGCCGCGGGCCCCCGCCGCGGCCGCGGGCGCGCCGCAGGGCATGTGCCCGGGGGTGCCCGGGGGAGGGGCCGGTCGGCCGCGCCCGCGGGGCGCCGATCCGGGACGCAACCCCGGTCGGCGACCCGAGCTGCCCCCCCCCAGCCCTCGTCGCCCCCTGCGGTGGTCCGGGGCGCCAGGCGCGGCCGCACTCCCGCCGGCGGCCGTCGCATACGGCAGCAGCGCGGTGACGCGGGGCCGGGGCGCGCGGGGTGGGCT
		</sequence>
		<sequence>
			<taxon idref="SRR3465866"/>
			AACCGCTGGCCCGCGCGCCGGGCGGGGCGTCCGCCGCCCAGGCCGCTGGCCCCCGTCGCGGCAGCTGGCGCGCCGCAGTGCATGTTCACGGGGGTGCCCGGGGGAGGGGCCGGTCGGCCGCGCCCGAGGGGAGCCGATCCGGGCCGCAACCACGGTCGTCGACCCGAGCTGCCCCCCACCCGCCCTCGTCGCCCCAGGCGGTGGTCCGGGGCGCCGGGCGCGGCCGCCCTCCCGCCGGCGGCCGTCGCCTCCGGCCGCAGCGCGGTGCCGCGGGGCCGGGGCTAGCGGGGGGGGCG
		</sequence>
		<sequence>
			<taxon idref="SRR3465863"/>
			ACCCGCGGGCCCGAGCGCCGGGCGGGGCGTCCGCCGCCCAGGCCGCGGGCCCCCGCCGCGTCCGCGGGCGCGCCGCAGGGCATGTGCCCGGGGTTGCACGGGGGAGGGGCCGGTCGGCCGCGCCCGCGGGGCGCCGATCCGGGACGCAACCCCGGTCGGCGACCCGAGCTGCCCCCCCCCAGCCCTCGTCTCCCCCTGCGGTGGTCCGGGGCGCCAGGCGCGGCCGCCCTCCCGCCGGCGGCCGTCGCATACGGCAGCAGCGCGGTGACGCGGGGCCGGGGCGCGCGGGGGGGGCG
		</sequence>
		<sequence>
			<taxon idref="SRR3465895"/>
			ACCCGCGGGCCCGAGCGCCGGGCGGGTCGTCCGCCGCCCAGGCCGCGGGCCCCAGCCGCGGCCGCGGGCGCGCCGCAGGGCATGTGCCCGGGGGTGCCCGGGGGAGGGGCCGGTCGGCCTCGCCCGCGGGGCGCCGATCCGGGACGCAACCCCGGTCGGCGACCCGAGCTGCCCCCCCCCAGCCCTCGTCGCCCCCTGCGGTGGTCCGGGGCGCCAGGCGCGGCCGCCCTCCCGCCGGCGGCCGTCGCATACGGCAGCAGCGCGGTGACGCGGGGCCGGGGCGCGCGGGGGGGGCG
		</sequence>
		<sequence>
			<taxon idref="SRR3465899"/>
			ACCCGCGGGCCCGAGCGCCGGGCGGGGCGTCCGCCGCCCAGGCCGCGGGCCCCCGCCGCGGCCGCGGGCGCGCCGCAGGGCATGTGCCCGGGGGTGCCCGGGGGAGGGGCCGGTCGGCCGCGCCCGCGGGGCGCCGATCCGGGACGCAACCCCGGTCGGCGACACGAGCTGCCCCCCCCCAGCCCTCGTCGCCCCCTGCGGTGGTCCGGGGCGCCAGTCGCGGCAGCCCTCCCGCCGGCGGCCGTCGCATACGGCAGCAGCGCGGTGACGCGGGGCCGGGGCGCGCGGGGGGGGCG
		</sequence>
		<sequence>
			<taxon idref="SRR3465867"/>
			CCCCGCGGGCCCGCGCGCAGGGCGGGGCGGCCGCCGCCCCTGCCGCGGGCCACCGCCGAGGCCGCGTGCGCGCCTCCGGGCAGGGGCCCGGGGGGGCCCGGGGGAGGGGCCGGGCGGCCGCGCCCGCGGGGCGCCGATCCGGGCCGCCCCCACGGGCGGCGACCCGCGCGGCCCCCCCCCCACCCGCTTCGCCCCCGTCGGGGTGCCGTGGCGCCGGGCGCTGCCGCCCGCCCGCCGTCGGCCGTCGCCTCCGGCCGCAGAGCGGGGCCGCGGGGCCGGGGCGCTCGGGGGGGGCG
		</sequence>
		<sequence>
			<taxon idref="SRR3465924"/>
			ACCCGCGGGCCCGAGCGCCGGGCGGGGCGTCCGCCGCCCAGGCCGCGGGCCCCCGCCGCGGCCGCGGGCGCGCCGCAGGGCATGTGCCCGGGGGTGCCCGGGGGAGGGGACGGTCGGCCGCGCCCGCGGGGCGCCGATCCGGGACGCAACCCCGGTCGGCGACCCGAGCTGCCCCCCCCCAGCCCTCGTCGCCCCCTGCTGTGGTCCGGGGCGCCAGTCACGGCAGCCCTCCCGCCGGCGGCCGTCGCATACGGCAGCAGCGCGGTGACGCGGGGCCGGGGCGCGCGGGGGGGGCG
		</sequence>
		<sequence>
			<taxon idref="SRR3465882"/>
			ACCCGCGGGCCCGAGCGCCGGGCGGGGCGTCCGCCGCCCAGGCCGCGGGCCCCCGCCGCGGCCGCGGGCGCGCCGCAGGGCATGTGCCCGGGGGTGCCCGGGGGAGGGGCCGGTCGGCCGCGCCCGCGGGGCGCCGATCAGGGACGCAACCCCGGTCGGCGACCCGAGCTGCCCCCCCCCAGCCCTCGTCGCCCCCTGCGGTGGTCCGGGGCGCCAGTCGCGGCAGCCCTCCCGCCGGCGGCCGTCGCATACGGCAGCAGCGCGGTGACGCGGGGACGGGGCGCGCGGGGGGGTCG
		</sequence>
		<sequence>
			<taxon idref="SRR3465881"/>
			ACCCGCGGGCCCGCGCGCCGGGCGGGGCGTCCGCCGCCCAGGCCGCGGGCCCCCGCCGCGGCCGCGGGCGCGCCGCAGGGCATGTGCCCGGGGGTGCCCGGGGGAGGGGCCGGTCGGCCGCGCCCGCGGGGCGCCGATCCGGGCCGCAACCCCGGTCGGCGACCAGAGCTGCCCCCCCCCCGACCTCGTCGCCCCCGGCGGTGGTCCGGGGCGCCAGGCGCGGCCGCCCTCCCGCCGGCGGCCGTCGCCTCCTGCAGCAGCGCGGTGACGCGGGGCCGGGGCGCGCGGGGGGGGCG
		</sequence>
		<sequence>
			<taxon idref="SRR3465868"/>
			ACCCGCGGGCCCGAGCGCCGGGCGGGGAGTCCGCCGCCCAGGCCGCGGGCCCCCGCCGCGGCCGCGGGCGCGCCGCAGGGCATGTGCCCGGGTGTGCCCGGGGGAGGGGCCGGTCGGCCGCGCCCGCGGGTCGCCGATCCGGGACGCAACCCCGGTCGGCGACCCGAGCTGCCCCCCCCCAGCCCTCGTCGCCCCCTGCGGTGGTCCGGGGCGCCAGGCGCGGCCGCCCTCCCGCCGGCGGCCGTCGCATACGGCAGCAGCGCGGTGACGCGGGGCCGGGGCGCGCGGGGGGGGCT
		</sequence>
		<sequence>
			<taxon idref="SRR3465879"/>
			ACCCGCGGGCCCGAGCGCCGGGCGGGGCGTCCGCCGCCCAGTCCGCGGGCCCCCGCCGCGGCCGCGGGCGCGCCGCAGGGCATGTGCCCGGGGGTGCCCGGGGGAGGGGCCGGTCGGCCGCGCCCGCGGGGCGCCGATCCGGGACGCAACCCAGGTCGGCGACCCGAGCTGCCCCCCCCCAGCCCTCGTCGCCCCCTGCGGTGGTCCGGGGCGCCAGTCGCGGCAGCCCTCCCGCCGGCGGCCGTCGCATACGGCAGCAGCGCGGTGACGCGGGGCCGGGGCGCGCGGGGGGGGCG
		</sequence>
		<sequence>
			<taxon idref="SRR3465865"/>
			ACCCGCGGGCCCGAGCGCCGGGCGGGGAGTCCGCCGCCCAGGCCGCGGGCCCCCGCCGCGGCCGCGGGCGCGCCGCAGGGCATGTGCCCGGGGGTGCCCGGGGGAGGGGCCGGTCGGCCGCGCCCGCGGGGCGCCGATCCGGGACGCAACCCCGGTCGGCGACCCGAGCTGCCCCCCCCCAGCCCTCGTCGCCCCCTGCGGTGGTCCGGGGCGCCAGGCGCGGCCGCACTCCCGCCGGCGGCCGTCGCATACGGCAGCAGCGCGGTGACGCGGGGCCGGGGCGCGCGGGGTGGGCT
		</sequence>
		<sequence>
			<taxon idref="SRR3465874"/>
			ACCCGCGGGCCCGAGCGCCGGGCGGGGCGTCCGCCGCCCAGGCCGCGGGCCCCCGCCGCGGCCGCGGGCGCGCCGCAGGGCATGTGCCCGGGGGTACCCGGGGGAGGGGCCGGTCGGCCGCGCCCGCGGGGCGCCGATCCGGGACGCAACCCCGGTCGGCGACCCGAGCTGCCCCCCCCCAGCCCTCGTCGCCCCCTGCGGTGGTCCGGGGCGCCAGGCGCGGCCGCCCTCCCGCCGGCGGCCGTCGCATACGGCAGCAGCGCGGTGACGCGGGGCCGGGGCGCGCGGGGGGGGCG
		</sequence>
		<sequence>
			<taxon idref="SRR3465878"/>
			ACCCGCGGGCCCGCGCGCCGTGCGGGGCGTCCGCCGCACAGGCCGCGGGCCCCCGCCGCGGCCGCGGGCGCGCTGCAGGGAGTGTGCCCGGGGGTGCCCTGGGGAGGGGCCGGTCGGCCGCGCCCGCGGGGCGCCGATCCGGGCCGCAACCCCGGTCGGCGTCCCGAGCTTCCCCCCCCACGCCCTCGTCGCCCCCGGCGGTGGTCCGGGGCGCCAGGCGCGGCCGACCTCCCGCCGGCGGCCGTCGCCTCCGGCAGCAGCGCGGTGACGCGGTGCCGTGGCGCGCGGGGGGGGCG
		</sequence>
		<sequence>
			<taxon idref="SRR3465875"/>
			ACCCGCGGGCCCGCGCGCCGGGCGGGGCGTCCGCCGCCCAGGCCGCGGGCCCCCGCCGCTGCCGCGGGCGCGCCGAAGGGCATGTGCACGGGGGTGCCCGGGGGAGGGGCCGGTCGGCCGCGCCCGCGGGGCGCCGATCCGGGCCGCAACCACGGTCGGCGACCCGAGCTGCACCCCCCCCGCCCTCGTCGCCCCAGGCGGTGGTCCGGGGCGCCGGGCGCGGCCGCCCTCCCGCCGGCGGCAGTCGCCTCCGGCCTCAGCGCGGTGCCGCGGGGCCGGGGCGCGCGGGGGGGGCG
		</sequence>
		<sequence>
			<taxon idref="SRR3465873"/>
			ACCCGCGGGCCCGAGCGCCGGGCGGGGCGTCCGCCGCCCAGGCCGCGGGCCCCCGCCGCGGCCGCGGGCGCGCCGCAGGGCATGTGCCAGGGGGTGCCCGGGGGAGGGGCCGGTCGGCCGCGCACGCGGGGCGCAGATCCGGGCCGCAACCCCGGTCGGCGACCCGAGCTGCCCCCCCCCCGCCCTCGTCGCCCACGGAGGTTGTCCGGGGCGCCAGGCGCGGCCGCCATCCCGCCGGCGGCCGTCGCATCCGGCAGCAGCGCGGTGACGCGGGGCCGGGGCGCGCGGGGGGGGCG
		</sequence>
		<sequence>
			<taxon idref="SRR3465872"/>
			ACCCGCGGGCCCGCGCGCCGGGCGGGGCGTCCGCCGCCCAGGCCGCGGGCCCCCGCCGCGGCCGCGGGCGCGCCGCAGGGCATGTGCCCGGGGGTGCCCGGGGGAGGGGCCGGTCGGCCGCGCCCGCGGGGCGCCGATCCGGGCCGCAACCCCGGTCGGCGACCAGAGCTGCCCCCCCCCCGACCTCGTCGCCCCCGGCGGTGGTCCGGGGCGCCAGGCGCGGCCGCCCTCCCGCCGGCGGCCGTCGCCTCCTGCAGCAGCGCGGTGACGCGGGGCCGGGGCGCGCGGGGGGGGCG
		</sequence>
		<sequence>
			<taxon idref="SRR3465925"/>
			ACCCGCGGGCCCGCGCGCCGGGCGGGGCGTCCGCCGCCCAGGCCGAGGGCCCCCGCCGCGGCCGCGGGCGAGCCGCAGGGCATGTGCCCGGGGGTGCCCGGGGGAGGGGCCGGTCGGCCGCGCCCGCTGGGCGCCGATCCGGGCCGCAACCCCGGTCGGCGACCCGAGCTGCCCCACCCCCGCCCTCGTCGCCACCGGCGGTGGTCCGGGGCGCCAGGCGCGGCCGCCCTCCCGCCTGCGGCCGTCGCCTCCGGCAGCCGCGCGGTGACGCGGGGCCGGGGCGCGCGGTGGTGGCG
		</sequence>
		<sequence>
			<taxon idref="SRR3465877"/>
			ACCCTCGGGCCCGCGCGCCGGGCTGGGCGTCCTCCTCCCAGGCCGCGGGCCCCCGCTGCGGCCGCGGGCGCGCTGCAGGGAGTGTGCCCGGGGGTGCCCTGGGGAGGGGCCGGTCGGCCGCGCCCGCGGGGCTACGACCCGGGCCGCAACACCGGTCGGCGTCCCGAGCTGCCCCCCCCCCGCCATCGTCGCCCCCGGCGGTGGTCCGGGGCGCCAGGCGCGGCCGCCCTCCCGCCGGCGGCCGTCGCCTCCGGCAGCAGCGCGGTTACGAGGTGCCGGGGCGCGCGGGGGGGGCG
		</sequence>
		<sequence>
			<taxon idref="SRR3465871"/>
			ACCCGCGGGCCCGAGAGCCGGGCGGGGCGTCCGCCGCCCAGGCCGCGGGCCCCCGCCGCGGCCGCGGGCGCGCCGCAGGGCATGTGCCCGGGGGTGCCCGGGGGAGGGGCCGGTCGGCCGCGCCCGCGGGGCGCCGATCCGGGACGCAACCCCGGTCGGCGACCCGAGCTGCCCCCCCCCAGCCCTCGTCGCCCCCTGCGGTGGTCCGGGGCGCCAGTCGCGGCAGCCCTCCCGCCGGCGGCCGTCGCATACGGCAGAAGCGCGGTGACGCGGGGCCGGGGCGCGCGGGGGGGGCG
		</sequence>
		<sequence>
			<taxon idref="SRR3465876"/>
			ACCCGCGGGCCCGCGCGCCGGGCGGGGCGTCCGCCGCCCAGGCCGCGGGCCCCCGCCGCTGCCGCGGGCGCGCCGAAGGGCATGTGCACGGGGGTGCCCGGGGGAGGGGCCGGTCGGCCGCGCCCGCGGGGCGCCGATCCGGGCCGCAACCACGGTCGGCGACCCGAGCTGCACCCCCCCCGCCCTCGTCGCCCCAGGCGGTGGTCCGGGGCGCCGGGCGCGGCCGCCCTCCCGCCGGCGGCAGTCGCCTCCGGCCTCAGCGCGGTGCCGCGGGGCCGGGGCGCGCGGGGGGGGCG
		</sequence>
		<sequence>
			<taxon idref="SRR3465926"/>
			ACCCGCGTGCCCGAGCGCCTGGCGGGGCGTCCGCCGCCCAGTACGCGGGCCCCCGCCGCGGCCGCGGTCGCGCCGCAGGGCATGTGCCCGGGGGTGCCCGGGGGAGGGGCCGGTCGGCCGCGCCCTCGGGGCGCCGATCCGGGACGCAACCCAGGTCGGCGACCCGAGCTGCCCCCCCCCAGCCCTCGTCGCCCCCTGCGGTGGTCCGGGGCGCCAGTCGCGGCAGCCCTCCCGCCGGCGGCCGTCGCATACGGCAGCAGCGCGGTGACGCGGGGCCTGGGCGCGCGGGGGGGGCG
		</sequence>
		<sequence>
			<taxon idref="SRR3465880"/>
			ACCCGCGGGCCCGAGCGCCGGGCGGGGCGTCCGCCGCCCAGGCCGCGGGCCCCCGCCGCGGCCGCGGGCGCGCCGCAGGGCATGTGCCCGGGGGTGCCCGGGGGAGGGGCCGGTCGGCCGCGCCCGCGGGGCGCCGATCCGGGACGCAACCCCGGTCGGCGACCCGAGCTGCCCCCCCCCAGCCCTCGTCGCCCCCTGCGGTGGTCCGGGGCGCCAGTCGCGGCAGCCCTCCCGCCGGCGGCCGTCGCATACGGCAGCAGCGCGGTGACGCGGGGCCGGGGCGCGCGGGGGGGGCG
		</sequence>
		<sequence>
			<taxon idref="SRR3465923"/>
			ACCCGCGGGCCCGAGCGCCGGGCGGGGCGTCCGCCGCCCAGGCCGCGGGCCCCCGCCGCGGCCGAGGGAGCGCCGCAGGGCATGTGCCCGGGGGTGCCCGGGGGAGGGGCCGGTCGGCCGCGCCCGCGGGGCGCCGATCCGGGACGCAACCCCGGTCGGCGACCCGAGCTGCCCCCCCCCAGCCCTCGTCGCCCCCTGCGGTGGTCCGGGGCGCCAGGCGCGGCCGCCCTCCCGCCGGCGGCCGTCGCATACGGAAGCAGCGCGGTGACGCGGGGCCGGGGCGCGCGGGGGGGGCG
		</sequence>
		<sequence>
			<taxon idref="SRR3465927"/>
			ACCCGCGTGCCCGAGCGCCTGGCGGGGCGTCCGCCGCCCAGTACGCGGGCCCCCGCCGCGGCCGCGGTCGCGCCGCAGGGCATGTGCCCGGGGGTGCCCGGGGGAGGGGCCGGTCGGCCGCGCCCTCGGGGCGCCGATCCGGGACGCAACCCAGGTCGGCGACCCGAGCTGCCCCCCCCCAGCCCTCGTCGCCCCCTGCGGTGGTCCGGGGCGCCAGTCGCGGCAGCCCTCCCGCCGGCGGCCGTCGCATACGGCAGCAGCGCGGTGACGCGGGGCCTGGGCGCGCGGGGGGGGCG
		</sequence>
		<sequence>
			<taxon idref="SRR3312984"/>
			ACCCGCGGGCACGCGCGCCGGGCGGGGCGTCCGCCGCCCAGGCCGCGGGCCCCCGCCGCGGCCGCGGGCGCTCCGCAGGGCATGTGCCCGGGGGTGCCCGGGGGAGGGGCCGGTCGGCCGCGCCCGCGGGGCGCCGATCCGGGCCGCAACCCCGGTCGGCGACCCGAGCTGCCCCACCCCCGCCCTCGTCGCCACCGGCGGTGGTCCGGGGCGCCAGGCGCGGCCGCCCTCCCGCCGGCGGCCGTCGCCTCCGGCAGCAGCGCGGTGACGCGGGGCCGGGGCGCGCGGTGGGGGCG
		</sequence>
		<sequence>
			<taxon idref="SRR3312985"/>
			ACCCGCGGGCCCGAGCGCCGGGCGGGGCGTCCGCCGCCCAGGCCGCGGGCCCCCGCCGCGGCCGCGGGCGCGCCGCAGGGCATGTGCCCGGGGGTGCCCGGGGGAGGGGCCGGTCGGCCGCGCCCGCGGGGCGCCGATCCGTTACGCAACCCCGGTCGGCTACCCGAGCTGCCCCCCCCCAGCCCTCGTCGCCCCCTGCGGTGGTCCGGGGCGCCAGGCGCGGCCGCCCTCCCGCCGGCGGCCGTCGCATACGTCAGCAGCGCGGTGACGCGGGGCCGGGGCGCGCGGGGGGGGCG
		</sequence>
		<sequence>
			<taxon idref="SRR3312986"/>
			ACCCGCGGGCCCGCGCGCCGGGCGGGGCGTCCGCCGCCCAGGCCGCGGGCCCCCGCCGCGGCCGCGGGCGCGCCGCAGGGCATGTGCCCGGGGGTGCCCGGGGGAGGGGCCGGTCGGCCGCGCCCGCGGGGCGCCGATCCGGGCCGCAACCCCGGTCGGCGACCAGAGCTGCCCCCCCCCCGACCTCGTCGCCCCCGGCGGTGGTCCGGGGCGCCAGGCGCGGCCGCCCTCCCGCCGGCGGCCGTCGCCTCCTGCAGCAGCGCGGTGACGCGGGGCCGGGGCGCGCGGGGGGGGCG
		</sequence>
		<sequence>
			<taxon idref="SRR3312987"/>
			ACCCGCGGGCCCGAGCGCCGGGCGGGGCGTCCGCCGCCCAGGCCGCGGGCCCCCGCCGCGGACGAGGGAGCGCCGCAGGGCATGTGCCCGGGGGTGCCCGGGGGAGGGGCCGGTCGGCCGCGCCCGCGGGGCGCCGATCCGGGACGCAACCCCGGTCGGCGACCCGAGCTGCCCCCCCCCAGCCCTCGTCGCCCCCTGCGGTGGTCCGGGGCGCCAGGCGCGGCCGCCCTCCCGCCGGCGGCCGTCGCATAAGGAAGCAGCGCGGTGACGCGGGGCCGGGGCGCGCGGGGGGGGCG
		</sequence>
		<sequence>
			<taxon idref="SRR3312988"/>
			ACCCGCGGGCCCGCGCGCCGGGCGGGGCGTCCGCCGCCCAGGCCGCGGGCCCCCGCCGCGGCCGCGGGCGCGCCGCAGGGCATGTGCCCGGGGGTGCCCGGGGTAGGGGCCGGTCGGCCGCGCCCGCGGGGCGCCGATCCGGGCCTCAACCCCGGTCGGCGACCCGAGCTGCCCCACCCCCGCCCTCGTCGCCACCGGCGGTGGTCCGGGGCGCCAGGCGCGGCCGCCCTCCCGCCGGCGGCCGTCGCCTCCGGCAGCAGCGCGGTGACGCGGGGCCGGGGCGCGCGGTGGGGGCG
		</sequence>
		<sequence>
			<taxon idref="SRR3312989"/>
			ACCCGCGGGCCCGCGCGCCGGGCGGGGCGTCCGCCGCCCAGGCCGCGGGCCCCCGCCGCTGCCGCGGGCGCGCCGAAGGGCATGTGCACGGGGGTGCCCGGGGGAGGGGCCGGTCGGCCGCGCCCGCGGGGCGCCGATCCGGGCCGCAACCACGGTCGGCGACCCGAGCTGCACCCCCCCCGCCCTCGTCGCCCCAGGCGGTGGTCCGGGGCGCCGGGCGCGGCCGCCCTCCCGCCGGCGGCAGTCGCCTCCGGCCGCAGCGCGGTGCCGCGGGGCCGGGGCGCGCGGGGGGGGCG
		</sequence>
		<sequence>
			<taxon idref="SRR3312990"/>
			ACCCGCGGGCCCGCGCGACGGGCGGGGCGTCCGCCGCCCAGGCCGCGGGCCCCCGCCGCGGCCGCGGGCGCGCCGCAGGGCATGTGCCCGGGGGTGACCGTGGGAGGGGCCGGTCGGACGCGCCCGCGGGGCGCCGATCCGGGCCGCAACCCCGGTCGGCGACCCGAGCTGCCCCCACCCCGCCCTCGTCGCCCCCGGCGGTGGTCCGGGGCGCCAGGCGCGGCCGCCCTCCCTCCGGCGGACGTCGCCTCCTGCAGCAGCGCGGTGACGCGGGGCAGGGGCGCGCGGGGGGGGCG
		</sequence>
		<sequence>
			<taxon idref="SRR3312991"/>
			ACCCGCGGGCCCGCGCGCCGGGCGGGGCGTCCGCAGCCCAGGCCGCGGGCCCCCGCCGCGGCCGCGGGCGCGCCGCAGGGCATGTGCACGGGGGTGCCCGGGGGAGGGGCCGGTCGGCCGCGCCCGCGGGGCGCCGATCCGGGCCGCAACCACGGTCGGCGACCCGATCTGCCCACCCCCCGCCCTCGTCGCCCCAGGCGGTGGTCCGGGGCGCCGGGCGCGGCCGCCCTCCCGCCGGCGGCCGTCGCCTCCGGCCGCAGCGCGGTGCCGCGGGGCCGGGGCGCGCGGGGGGGGCG
		</sequence>
		<sequence>
			<taxon idref="SRR3312992"/>
			ACCCGCGGGCCCTAGCGCCGGGCGGGGCGTCCGCCGCCCAGGCCGCGGGCCCCCGCCGCGGCCGCGGGCGCGCCGCATGGCATGTGCCCGGGGGTACCCGGGGGAGGGGCCGGTCGGCCGCGCCCGCGGGGCGCCGATCCGGGACGCAACCCCGGTCGGCGACCCGAGCTGCCCCCCCCCAGCCCTCGTCGCCCCCTGCGGTGGTCCGGGGCGCCAGGCGCGGCCGCCCTCCCGCCGGCGGCCGTCGCATACGGCAGCAGCGCGGTGACGCGGGGCCGGGGCGCGCGGGGGGGGCG
		</sequence>
		<sequence>
			<taxon idref="SRR3312993"/>
			ACCCGCGGGCCCGAGCGCCGGGCGGGGCGTCCGCCGCCCAGGCCGCGGGCCCCCGCCGCGGCCGCGGGCGCGCCGCAGGGCATGTGCCCGGGGGTGCCCGGGGGAGGGGCCGGTCGGCCGCGCCCGCGGGGCGCCGATCCGGGACGCAACCCCGGTCGGCGACCCGAGCTGCCCCCCCCCAGCCCTCGTCGCCCCCTGCGGTGGTCCGGGGCGCCAGTCGCGGCAGCCCTCCCGCCGGCGGCCGTCGCATACGGCAGCAGCGCGGTGACGCGGGGCCGGGGCGCGCGGGGGGGGCG
		</sequence>
		<sequence>
			<taxon idref="SRR3312994"/>
			ACCCGCGGGCCCGAGCGCCGGGCGGGGCGTCCGCCGCCCAGGCCGCGGGCCCCCGCCGCGGCCGCGGGCGCGCCGCAGGGCATGTGCCCGGGGGTGCCCGGGGGAGGGGCCGGTCGGCCGCGCCCGCGGGGCGCCGCTCCGGGACGCAACCCCGGTCGGCGACCCGAGCTGCCCCCCCCCAGCCCTCGTCGCCCCCTGCGGTGGTCCGGGGCGCCAGTCGCGGCAGCCCTCCCGCCGGCGGCCGTCGCATACGGCAGCAGCGCGGTGACGCGGGGCCGGGGCGCGCGGGGGGGGCG
		</sequence>
		<sequence>
			<taxon idref="SRR3312995"/>
			ACCCGCGGGCCCGCGCGCCGGGCGGGGCGTCCGCCGCCCAGGCCGCGGGCCCCCGCCGCGGCCGCGGGCGCGCCGCAGGGCATGTGCCCGGGGGTGCCCGGGGGAGGGGCCGGTCGGCCGCGCCCGCGGGGCGCCGATCCGGGCCGCAACCCCGGTCGGCGACCCGAGCTGCCCCACCCCCGCCCTCGTCGCCACCGGCGGTGGTCCGGGGCGCCAGGCGCGGCCGCCCTCCCGCCGGCGGCCGTCGCCTCCGGCAGCAGCGCGGTGACGCGGGGCCGGGGCGCGCGGTGGGGGCG
		</sequence>
		<sequence>
			<taxon idref="SRR3312996"/>
			ACCCGCGGGCCCGATCGCCGGGCGGGGCGTCCGCCGCCCAGGCCGCGGTCCCCCGCCGCGGCCGCGGGCTCGCCGCAGGTCATGTGCCCGTGGGTGCCCGGGGGAGGGGCCGGTCTGCCGCGCCCGCGGGGCGCCGATCCGGGCCGCAACCCCGGTCGGCGACCCGAGCTGCCACCCCCCCGCCCTCGTCGACCCCGGCGGTGGTCCGGGGCGCCAGGCGCGGCCGCCCTCCCGCCGGCTGCCGTCGCATCCGGCAGCAGCGCGGTGATGCGGGGCCGGGGCGCGCGGGGGGGGCG
		</sequence>
		<sequence>
			<taxon idref="SRR3312997"/>
			ACCCGCGGGCCCGAGCGCCGGGCGGGGCTTCCGCCGCCCAGGCCGCGGGCCCCCGCCGCGGCCGCGGGCGCGCCGCAGGGCATGTGCCCGGGGGTGCCCGGGGGAGGGGCCGGTAGGCCGCGCACGCGGGGCGCAGATCCGGGCCGCAACCCCGGTAGGCGACCCGAGCTGCCCCCCCCCCGCCCTCGTCGCCCACGGAGGTGGTCCGGTGCGCCAGGCGCGGCCGCCATCCCGCCGGCGGCCGTCGCATCCGGCAGCAGCGCGGTGACGCGGGGCCGGGGCGCGCTGGGGGGGCG
		</sequence>
		<sequence>
			<taxon idref="SRR3312998"/>
			ACCCGCGGGCCCGAGCGCCGGGCG-GGCGTCCGCCGCCCAGGCCGCGGGCCCCCGCCGCGGCCGCGGGCGCGCCGCAGGGCATGTGCCCGGGGGTGCCCGGGGGAGGGGCCGGTCGGCCGCGCCCGCGGGGCGCCGATCCGGGACGCAACCCCGTTC-GCGACCCGAGCTGCCCCCCCCC-GCCCTCGTCGCCCCC-GCGGTGGTCC-GGGCGCCAGGCG-GGCCGCCCTCCCGCCGGCGGCCG-CGCAT-CGGCAGCA-CGCGGTGACGCGGGGCCGGGGCGCGCGGG-GGGGCG
		</sequence>
		<sequence>
			<taxon idref="SRR3312999"/>
			ACCCGCGGGCCCGCGCGCCGGGCGGGGCGTCCGCCGCCCAGGCCGCGGGCCCCCGCCGCGGCCGCGGGCGCGCCGCAGGGCATGTGCACGGGGGTGCCCGGGGGAGGGGCCGGTCGGCAGCGCCCGCGGGGCGCCGATCCGGGCCGCAACCACGGTCGGCGACCCGAGCTGCCCACCCCCCGCCCTCGTCGCCCCAGGCGGTGGTCCGGGGCGCCGGGCGCGGCCGCCCTCCCGCCGGCGGCCGTCGCCTCCGGCCGCAGCGCGGTGCCGCGGGGCCGGGGCGCGCGGGGGGGGCG
		</sequence>
		<sequence>
			<taxon idref="SRR3313000"/>
			ACCCGCGGGCCCGCGCGCCGGGCGGGGCGTCCGCCGCCCAGGCCGCGGGCCCCCGCCGCGGCCGCGGGCGCGCCGCAGGGCATGTGCACGGTGGTGCCCGGGGGATGGGCCGGTCGGCCGAGCCCGCGGTGCGCCGATACGGGCCGCAACCACGGTCGGCGACCCGAGCTGCCACCCCCCCGCCCTCGTCGCCCCAGGCGGTGGTCCGGGGCGCCGGGCGCGGCCGCCCTCCCGCCGGCGGCCGTCGCCTCCGGCCGCAGCGCTGTGCCGCGGGGCCGGGGCGCGCGGGGGGGGCG
		</sequence>
		<sequence>
			<taxon idref="SRR3313001"/>
			ACCCGCGGGCCCGCGCGCCGGGCGGGGCGTCCGACGCCCAGGCCGCGGGCCCCCGCCGCGGCCGCGGGCGCGCCGCAGGGCATGTGCACGGGGGTGCCCGGGGGAGGGGCCGGTCGGCCGCGCCCGCGGGGCGCCGATCCGGGCCGCAACCACGGTCGGCGACCCGAGCTGCCCCCCCCCCGCCCTCGTCGCCCCAGGCGGTGGTCCGGGGCGCCGGGCGCGGCCGCCCTCCCGCCGGCGGCCGTCGCCTCCGGCCGCAGCGCGGTGCCGCGGGGCCGGGGCGCGCGGGGGGGGCG
		</sequence>
		<sequence>
			<taxon idref="SRR3313002"/>
			ACCCGCGGGCCAGCGCGCCGGGCGGGGCGTCCGCCGCCCAGGCCGCGGGCCCCCGCCGCGGCCGCGGGCGCGCCGCAGGGCATGTGAACGGGGGTGCCCGGGGGAGGGGCCGGTCGGCCGCGCCCGCGGGGCGCCGATCCTGGCCGCAACCACGGTCGGCGACCCGAGCTGCCCCCCACCCGCCCTCGTCGCCCCAGGCGGTGGTCCGGGGCGCCGGGCGCGGCCGCCCTCCCGCCGGCGTCCGTCGCCTCCGGCCGCAGCGCGGTGCCGCGGGGCCGGGGCGCGCGGGGGGGGCG
		</sequence>
		<sequence>
			<taxon idref="SRR3313003"/>
			ACCCGAGGGCCCGCGCGCCGGGCGGGGCGTCCGCCGCCCAGGCCTCGGGCCACCTCCGCGGCCGCGGGCGCGCCGCCGGGCATGTGCCCGGGGGGGCCCGGGGGAGGTGCCGGTCGTCCGCTACCGCGGGGCGCCGATCCGGGCTGACCCCACGGGCGGCGAACCTCGCTGACCCCCCCCCGCCCTAGTCGCCCCCGGCGGTGGTCCGGGGCTCAGGGCGCGGCCGCCCGCCCGCCGGCGGCCTTCTCCTCCGGCCGCAGCTCGTTGCCGCGGGTCCGGGGCGCGAGGGGGGGGCG
		</sequence>
		<sequence>
			<taxon idref="SRR3313004"/>
			ACCCGCGGGACCGCGCGCCGGGCGGGGCGTCAGCCGCCCAGGCCGCGGGACCCCGCCGCGGCCGCGGGCGCGCCGCAGGGCATGTGCACGGGGGTGCCCGGGGGAGGGGCCGGTCGGCCGCGCCCGCGGGGCGCCGATCCGGGCCGCAACCACGGTCGGAGACCCGAGCTGCCCACCCCCCGCCCTCGTAGCCCCAGGCGGTGGTCCGGGGCGCCGGGCGCGGCCGCCCTCCCGCCGGCGGCCGTCGCCTCCGGCCGCAGCGAGGTGCCGCGGGGCCGGGGCGCGCGGGGGGGGCG
		</sequence>
		<sequence>
			<taxon idref="SRR3240405"/>
			ACCCGCGGGCCCGCGCGCCGGGCGGGGCGTCCGCAGCCCAGGCCGCGGGCCCCCGCCGCGGCCGCGGGCGCGCCGCAGGGCATGTGCACGGGGGTGCCCGGGGGAGGGGCCGGTCGGCCGCGCCCGCGGGGCGCCGATCCGGGCCGCAACCACGGTCGGCGACCCGATCTGCCCACCCCCCGCCCTCGTCGCCCCAGGCGGTGGTCCGGGGCGCCGGGCGCGGCCGCCCTCCCGCCGGCGGCCGTCGCCTCCGGCCGCAGCGCGGTGCCGCGGGGCCGGGGCGCGCGGGGGGGGCG
		</sequence>
		<sequence>
			<taxon idref="SRR3240406"/>
			ACCCGCGGGCCCGCGCGCCGGGCGGGGCGTCCGCCGCCCAGGCCGCGGGCCCCCGCCGCGGCCGCGGGCGCGCTGCAGGGAGTGTGCCCGGGGGTGCCCTGGGGGGGGGCCGGTCGGCCGCGCCCGCGGGGCGCCGATCCGGGCCGCAACCCCGGTCGGCGTCCCGAGCTGCCCCCCCCCCGCCATCGTCGCCCCCGGCGGTGGTCAGGGTCGCCAGGCGCGTCCTCCCTCCCGCCGGCGGCCGTCGCCTCCGGCAGCAGCGCGGTGACGCGGTGCCGGGGCGCGCGTGGGGTGCG
		</sequence>
		<sequence>
			<taxon idref="SRR3240407"/>
			ACCCGCGGGCCCGCGCGCCGGGCGGGGCGTCCGCCGCCCAGGCCGCGGGCCCCCGCCGCGGCCGCGGGCGCGCTGCAGGGAGTGTGCCCGGGGGTGCCCTGGGGGGGGGCCGGTCGGCCGCGCCCGCGGGGCGCCGATCCGGGCCGCAACCCCGGTCGGCGTCCCGAGCTGCCCCCCCCCCGCCATCGTCGCCCCCGGCGGTGGTCAGGGTCGCCAGGCGCGTCCTCCCTCCCGCCGGCGGCCGTCGCCTCCGGCAGCAGCGCGGTGACGCGGTGCCGGGGCGCGCGTGGGGTGCG
		</sequence>
		<sequence>
			<taxon idref="SRR3240408"/>
			ACCCGCGGGCCCGAGCGCCGGGCGGGGCGTCCGCCGCCCAGGCCGCGGGCCCCCGCCGCGGCCGCGGGCGCGCCGCAGGGCATGTGCCCGGGGGTGCCCGGGGGAGGGGCCGGTCGGCCGCGCCCGCGGGGCGCCGATCCGGGACGCAACCCCGGTCGGCGACCCGAGCTGCCCCCCCCCAGCCCTCGTCGCCCCCTGCGGTGGTCCGGGGCGCCAGTCGCGGCAGCCCTCCCGCCGGCGGCCGTCGCATACGGCAGCAGCGCGGTGACGCGGGGCCGGGGCGCGCGGGGGGGGCG
		</sequence>
		<sequence>
			<taxon idref="SRR3240409"/>
			ACCCGCGGGCCCGCGCGCCGGGCGGGGCGTCCGCCGCCAAGGCCGCGGGCCCCCGCCGCGGCCGCGGGCGCGCTGCAGGGAGTGTGCCCGGGGGTGCCCTGGGGGGGGGCCGGTCGGCCGCGCCCGCGGGGCGCCGATCCGGGCCGCAACCCCGGTCGGCGTCCCGAGCTGCCCCCCCCCCGCCATCGTCGCCCCCGGCGGTGGTCAGGGTCGCCAGGCGCGTCCTCCCTCCCGCCGGCGGCCGTCGCCTCCGGCAGCAGCGCGGTGACGCGGTGCCGGGGCGCGCGTGGGGTGCG
		</sequence>
		<sequence>
			<taxon idref="SRR3240410"/>
			ACCCGCGGGCCCGAGCGCCGGGCGGGGCGTCCGCCGCCCAGGCCGCGGGCCCCCGCCGCGGCCGCGGGCGCGCCGCAGGGCATGTGCCCGGGGGTGCCCGGGGGAGGGGCCGGTCGGCCGCGCACGCGGGGCGCAGATCCGGGCCGCAACCCCGGTCGGCGACCCGAGCTGCCCCCCCCCCGCCCTCGTCGCCCACGGAGGTGGTCCGGGGCGCCAGGCGCGGCCGCCATCCCGCCGGCGGCCGTCGCATCCGGCAGCAGCGCGGTGACGCGGGGCCGGGGCGCGCGGGGGGGGCG
		</sequence>
		<sequence>
			<taxon idref="SRR3240411"/>
			ACCAGCGGGCCCGCGCGCCGGGCGGGGCGTACGCCGCCCAGGCCGCGGGCCCCCGCCGCGGCCGCGGGCGCGCCGCAGGGCATGTGCCCGGGGGTGCCCGGGGGAGGGTCCGGTCGGCCGCGCCCGCGGGGCGCCGATCCGGGCCGCAACCCCGGTCGGCGACCCGAGCTGCCCCACCCCCGCCCTCGTCGCCACCGGCGGTGGTCCGGGGCGCCAGGCGCGGCCGCCCTCCCGCCGGCGGCCGTCGCCTCCGGCAGCAGCGCGGTGACGCGGGGCCGGGGCGCGCGGTGGGGGAG
		</sequence>
		<sequence>
			<taxon idref="SRR3240412"/>
			ACCCGCGGGCCCGCGCGCCGGTCGGGGCGTCCGCCGCCCAGGCAGCGGGCCCCCGCCGCGGCCGCGGGCGCGCCGCAGGGCATGTGCCCGGGGGTGCCCGGATGAGGGGCCGGTCGGCCGCGCCCGCGGGGCGCCTATCCGGGCCGCAAACACGGTCGGCGACCCGAGCTGCCCCCCCCCCGCCCTCGGCGCCCCCGGCGTTGGTCCGGGGCGCCGGGCGCGGACGCCCTCCCGCCGGCGGCCGTCGCCTCCGGCCGCAGCGCGGTGCCGCTTGGCCGGGTCGCGCGGGGGGGGCG
		</sequence>
		<sequence>
			<taxon idref="SRR3240413"/>
			ACCCGCGGGCCCGCGCGCCGGGCGGGGCGTCCGCCGCCCAGGCCGCGGGCCCCCGCCGCGGCCGCGGGCGCGCCGCAGGGCATGTGCCCGGGGGTGCCCGGGGGAGGGGCCGGTCGGCCGCGCCCGCGGGGCGCCGATCCGGGCCGCAACCCCGGTCGGCGACCCGAGCTGCCCCACCCCCGCCCTCGTCGCCACCGGCGGTGGTCCGGGGCGCCAGGCGCGGCCGCCCTCACGCCGGCGGCCGTAGCCTCCGGCAGCAGCGCGGTGACTCGGGGCCGGTGCGCGCGGTGGGGGCG
		</sequence>
		<sequence>
			<taxon idref="SRR3240414"/>
			ACCCGCGGGCCCGCGCGCCGGGCGGGGCGTCAGCCGCCCAGGCCGCGGGCCCCCGCCGCGGCCGCGGGCGCGCCGCAGGGCATGTGCACGGGGGTGCCCGGGGGAGGGGCCGGTCGGCCGCGCCCGCGGGGCGCCGATCCGGGCCGCAACCACGGTCGGCGACCCGAGCTGCCCACCCCCCGCCCTCGTAGCCCCAGGCGGTGGTCCGGGGCGCCGGGCGCGGCCGCCCTCCCGCCGGCGGCCGTCGCCTCCGGCCGCAGCGAGGTGCCGCGGGGCCGGGGCGCGCGGGGGGGGCG
		</sequence>
	</alignment>

	<!-- The patterns from 1 to end                                              -->
	<!-- npatterns=296                                                           -->
	<patterns id="patterns" from="1" unique="false">
		<alignment idref="alignment"/>
	</patterns>

	<!-- A prior assumption that the population size has remained constant       -->
	<!-- throughout the time spanned by the genealogy.                           -->
	<constantSize id="constant" units="days">
		<populationSize>
			<parameter id="constant.popSize" value="1200.0" lower="0.0"/>
		</populationSize>
	</constantSize>

	<!-- Generate a random starting tree under the coalescent process            -->
	<coalescentSimulator id="startingTree">
		<taxa idref="taxa"/>
		<constantSize idref="constant"/>
	</coalescentSimulator>

	<!-- Generate a tree model                                                   -->
	<treeModel id="treeModel">
		<coalescentTree idref="startingTree"/>
		<rootHeight>
			<parameter id="treeModel.rootHeight"/>
		</rootHeight>
		<nodeHeights internalNodes="true">
			<parameter id="treeModel.internalNodeHeights"/>
		</nodeHeights>
		<nodeHeights internalNodes="true" rootNode="true">
			<parameter id="treeModel.allInternalNodeHeights"/>
		</nodeHeights>
	</treeModel>

	<!-- Taxon Sets                                                              -->
	<tmrcaStatistic id="tmrca(outbreak_68)" includeStem="false">
		<mrca>
			<taxa idref="outbreak_68"/>
		</mrca>
		<treeModel idref="treeModel"/>
	</tmrcaStatistic>

	<!-- Generate a coalescent likelihood                                        -->
	<coalescentLikelihood id="coalescent">
		<model>
			<constantSize idref="constant"/>
		</model>
		<populationTree>
			<treeModel idref="treeModel"/>
		</populationTree>
	</coalescentLikelihood>

	<!-- The uncorrelated relaxed clock (Drummond, Ho, Phillips & Rambaut (2006) PLoS Biology 4, e88 )-->
	<discretizedBranchRates id="branchRates">
		<treeModel idref="treeModel"/>
		<distribution>
			<logNormalDistributionModel meanInRealSpace="true">
				<mean>
					<parameter id="ucld.mean" value="1.0" lower="0.0"/>
				</mean>
				<stdev>
					<parameter id="ucld.stdev" value="0.3333333333333333" lower="0.0"/>
				</stdev>
			</logNormalDistributionModel>
		</distribution>
		<rateCategories>
			<parameter id="branchRates.categories"/>
		</rateCategories>
	</discretizedBranchRates>
	<rateStatistic id="meanRate" name="meanRate" mode="mean" internal="true" external="true">
		<treeModel idref="treeModel"/>
		<discretizedBranchRates idref="branchRates"/>
	</rateStatistic>
	<rateStatistic id="coefficientOfVariation" name="coefficientOfVariation" mode="coefficientOfVariation" internal="true" external="true">
		<treeModel idref="treeModel"/>
		<discretizedBranchRates idref="branchRates"/>
	</rateStatistic>
	<rateCovarianceStatistic id="covariance" name="covariance">
		<treeModel idref="treeModel"/>
		<discretizedBranchRates idref="branchRates"/>
	</rateCovarianceStatistic>

	<!-- The HKY substitution model (Hasegawa, Kishino & Yano, 1985)             -->
	<HKYModel id="hky">
		<frequencies>
			<frequencyModel dataType="nucleotide">
				<frequencies>
					<parameter id="frequencies" value="0.25 0.25 0.25 0.25"/>
				</frequencies>
			</frequencyModel>
		</frequencies>
		<kappa>
			<parameter id="kappa" value="2.0" lower="0.0"/>
		</kappa>
	</HKYModel>

	<!-- site model                                                              -->
	<siteModel id="siteModel">
		<substitutionModel>
			<HKYModel idref="hky"/>
		</substitutionModel>
	</siteModel>

	<!-- Likelihood for tree given sequence data                                 -->
	<ancestralTreeLikelihood id="treeLikelihood" useAmbiguities="false" stateTagName="states">
		<patterns idref="patterns"/>
		<treeModel idref="treeModel"/>
		<siteModel idref="siteModel"/>
		<discretizedBranchRates idref="branchRates"/>
	</ancestralTreeLikelihood>

	<!-- Define operators                                                        -->
	<operators id="operators" optimizationSchedule="default">
		<scaleOperator scaleFactor="0.75" weight="1">
			<parameter idref="kappa"/>
		</scaleOperator>
		<deltaExchange delta="0.01" weight="1">
			<parameter idref="frequencies"/>
		</deltaExchange>
		<scaleOperator scaleFactor="0.75" weight="30">
			<parameter idref="ucld.mean"/>
		</scaleOperator>
		<scaleOperator scaleFactor="0.75" weight="30">
			<parameter idref="ucld.stdev"/>
		</scaleOperator>
		<subtreeSlide size="120.0" gaussian="true" weight="150">
			<treeModel idref="treeModel"/>
		</subtreeSlide>
		<narrowExchange weight="150">
			<treeModel idref="treeModel"/>
		</narrowExchange>
		<wideExchange weight="30">
			<treeModel idref="treeModel"/>
		</wideExchange>
		<wilsonBalding weight="30">
			<treeModel idref="treeModel"/>
		</wilsonBalding>
		<scaleOperator scaleFactor="0.75" weight="30">
			<parameter idref="treeModel.rootHeight"/>
		</scaleOperator>
		<uniformOperator weight="300">
			<parameter idref="treeModel.internalNodeHeights"/>
		</uniformOperator>
		<scaleOperator scaleFactor="0.75" weight="30">
			<parameter idref="constant.popSize"/>
		</scaleOperator>
		<upDownOperator scaleFactor="0.75" weight="30">
			<up>
				<parameter idref="ucld.mean"/>
			</up>
			<down>
				<parameter idref="treeModel.allInternalNodeHeights"/>
			</down>
		</upDownOperator>
		<swapOperator size="1" weight="100" autoOptimize="false">
			<parameter idref="branchRates.categories"/>
		</swapOperator>
		<uniformIntegerOperator weight="100">
			<parameter idref="branchRates.categories"/>
		</uniformIntegerOperator>
	</operators>

	<!-- Define MCMC                                                             -->
	<mcmc id="mcmc" chainLength="50000000" autoOptimize="true" operatorAnalysis="beast_001_68strains_hky_relaxed_constant.ops">
		<posterior id="posterior">
			<prior id="prior">
				<logNormalPrior mean="1.0" stdev="1.25" offset="0.0" meanInRealSpace="false">
					<parameter idref="kappa"/>
				</logNormalPrior>
				<uniformPrior lower="0.0" upper="1.0">
					<parameter idref="frequencies"/>
				</uniformPrior>
				<exponentialPrior mean="0.3333333333333333" offset="0.0">
					<parameter idref="ucld.stdev"/>
				</exponentialPrior>
				<ctmcScalePrior>
					<ctmcScale>
						<parameter idref="ucld.mean"/>
					</ctmcScale>
					<treeModel idref="treeModel"/>
				</ctmcScalePrior>
				<oneOnXPrior>
					<parameter idref="constant.popSize"/>
				</oneOnXPrior>
				<coalescentLikelihood idref="coalescent"/>
			</prior>
			<likelihood id="likelihood">
				<ancestralTreeLikelihood idref="treeLikelihood"/>
				<discretizedBranchRates idref="branchRates"/>
			</likelihood>
		</posterior>
		<operators idref="operators"/>

		<!-- write log to screen                                                     -->
		<log id="screenLog" logEvery="5000">
			<column label="Posterior" dp="4" width="12">
				<posterior idref="posterior"/>
			</column>
			<column label="Prior" dp="4" width="12">
				<prior idref="prior"/>
			</column>
			<column label="Likelihood" dp="4" width="12">
				<likelihood idref="likelihood"/>
			</column>
			<column label="rootHeight" sf="6" width="12">
				<parameter idref="treeModel.rootHeight"/>
			</column>
			<column label="ucld.mean" sf="6" width="12">
				<parameter idref="ucld.mean"/>
			</column>
		</log>

		<!-- write log to file                                                       -->
		<log id="fileLog" logEvery="5000" fileName="beast_001_68strains_hky_relaxed_constant.log" overwrite="false">
			<posterior idref="posterior"/>
			<prior idref="prior"/>
			<likelihood idref="likelihood"/>
			<parameter idref="treeModel.rootHeight"/>
			<tmrcaStatistic idref="tmrca(outbreak_68)"/>
			<parameter idref="constant.popSize"/>
			<parameter idref="kappa"/>
			<parameter idref="frequencies"/>
			<parameter idref="ucld.mean"/>
			<parameter idref="ucld.stdev"/>
			<rateStatistic idref="meanRate"/>
			<rateStatistic idref="coefficientOfVariation"/>
			<rateCovarianceStatistic idref="covariance"/>
			<ancestralTreeLikelihood idref="treeLikelihood"/>
			<discretizedBranchRates idref="branchRates"/>
			<coalescentLikelihood idref="coalescent"/>
		</log>

		<!-- write tree log to file                                                  -->
		<logTree id="treeFileLog" logEvery="5000" nexusFormat="true" fileName="beast_001_68strains_hky_relaxed_constant.trees" sortTranslationTable="true">
			<treeModel idref="treeModel"/>
			<trait name="rate" tag="rate">
				<discretizedBranchRates idref="branchRates"/>
			</trait>
			<posterior idref="posterior"/>

			<!-- START Ancestral state reconstruction                                    -->
			<trait name="states" tag="outbreak">
				<ancestralTreeLikelihood idref="treeLikelihood"/>
			</trait>

			<!-- END Ancestral state reconstruction                                      -->

		</logTree>
	</mcmc>
	<report>
		<property name="timer">
			<mcmc idref="mcmc"/>
		</property>
	</report>
</beast>
